# Supplementary material for: WT1+ glomerular parietal epithelial progenitors promote renal proximal tubule regeneration after severe acute kidney injury
Source: Theranostics. 2023 Feb 21;13(4):1311–24. doi: 10.7150/thno.79326 (PMC10008742; doi:10.7150/thno.79326)
Supplement: Supplementary file 3 — Supplementary dataset 2. [file thnov13p1311s3.xlsx]

## Sheet: Sheet1
allmarkers.gene	p_val	avg_logFC	pct.1	pct.2	p_val_adj	cluster
Cp	0	2.20181	0.822	0.09	0	PECs_Wt1neg
C3	0	1.71126	0.533	0.052	0	PECs_Wt1neg
Col4a1	0	1.69165	0.837	0.168	0	PECs_Wt1neg
Stc2	0	1.28136	0.474	0.046	0	PECs_Wt1neg
Osr2	0	1.24605	0.485	0.055	0	PECs_Wt1neg
Rbp1	0	1.18107	0.494	0.043	0	PECs_Wt1neg
Adamts5	5.7277e-308	1.42428	0.494	0.057	1.28999e-303	PECs_Wt1neg
Cdh6	5.49149e-305	1.43305	0.53	0.068	1.23679e-300	PECs_Wt1neg
Cpe	1.43505e-294	1.55518	0.623	0.098	3.23202e-290	PECs_Wt1neg
Fhl2	1.22144e-290	1.14953	0.488	0.059	2.75093e-286	PECs_Wt1neg
Tnc	9.24043e-280	1.52115	0.391	0.04	2.08113e-275	PECs_Wt1neg
Cp	0	1.18633	0.405218	0.0494909	0	PECs_Wt1neg
C4	0	1.13562	0.379255	0.0459818	0	PECs_Wt1neg
Col4a2	0	1.08491	0.353291	0.0424727	0	PECs_Wt1neg
Stc3	0	1.0342	0.327327	0.0389636	0	PECs_Wt1neg
Prelp	1.44217e-231	0.543869	0.158	0.007	3.24805e-227	PECs_Wt1neg
Cldn2	9.33498e-229	1.53342	0.544	0.093	2.10242e-224	PECs_Wt1neg
Col4a2	1.0759e-228	1.28678	0.684	0.15	2.42314e-224	PECs_Wt1neg
Vcam1	3.3056e-219	1.00459	0.429	0.058	7.44488e-215	PECs_Wt1neg
Dpysl3	2.3268e-217	1.00456	0.447	0.066	5.24041e-213	PECs_Wt1neg
Folh1	9.83967e-213	0.824644	0.363	0.044	2.21609e-208	PECs_Wt1neg
Gc	9.88881e-213	1.28302	0.312	0.033	2.22716e-208	PECs_Wt1neg
Dkk3	3.54656e-209	1.2579	0.44	0.065	7.98757e-205	PECs_Wt1neg
Ar	9.07976e-208	0.798727	0.427	0.061	2.04494e-203	PECs_Wt1neg
Gm19935	1.23508e-200	0.612056	0.199	0.014	2.78164e-196	PECs_Wt1neg
Igfbp4	5.9606e-194	1.47968	0.576	0.118	1.34245e-189	PECs_Wt1neg
Id3	1.38079e-191	1.23681	0.652	0.155	3.10982e-187	PECs_Wt1neg
Steap1	2.02299e-190	0.748976	0.307	0.035	4.55617e-186	PECs_Wt1neg
Sox9	5.16758e-190	1.1157	0.384	0.054	1.16384e-185	PECs_Wt1neg
Bmp6	8.12026e-184	0.516646	0.282	0.031	1.82885e-179	PECs_Wt1neg
Medag	7.78963e-182	0.485087	0.149	0.008	1.75438e-177	PECs_Wt1neg
Cldn1	7.87392e-177	1.25006	0.619	0.167	1.77336e-172	PECs_Wt1neg
Akap12	4.11654e-176	1.94898	0.835	0.375	9.27127e-172	PECs_Wt1neg
Igf1	9.41546e-175	0.988221	0.275	0.031	2.12055e-170	PECs_Wt1neg
Egfr	7.93242e-174	0.604779	0.35	0.049	1.78654e-169	PECs_Wt1neg
Maf	1.69531e-173	0.969181	0.585	0.13	3.81817e-169	PECs_Wt1neg
Mdk	2.41479e-172	0.792753	0.3	0.037	5.43859e-168	PECs_Wt1neg
Lamb1	7.47075e-170	0.936369	0.54	0.115	1.68256e-165	PECs_Wt1neg
Cpn1	3.06765e-169	0.496742	0.264	0.029	6.90897e-165	PECs_Wt1neg
Krt20	2.3076e-165	0.807703	0.176	0.013	5.19717e-161	PECs_Wt1neg
Lbp	3.36792e-164	0.58426	0.219	0.021	7.58522e-160	PECs_Wt1neg
Gxylt2	1.99249e-161	0.541694	0.248	0.027	4.48749e-157	PECs_Wt1neg
Pax8	3.00875e-161	1.28886	0.643	0.189	6.77631e-157	PECs_Wt1neg
Lrp2	1.98134e-158	0.597749	0.492	0.096	4.46237e-154	PECs_Wt1neg
Kcnk5	2.34522e-158	0.637934	0.323	0.045	5.2819e-154	PECs_Wt1neg
Wnt16	2.43357e-158	0.696954	0.194	0.017	5.48088e-154	PECs_Wt1neg
Fbn1	1.79689e-156	0.866813	0.269	0.032	4.04696e-152	PECs_Wt1neg
1700016C15Rik	7.12851e-156	0.607415	0.251	0.028	1.60548e-151	PECs_Wt1neg
Fhl1	6.56426e-154	0.819921	0.424	0.077	1.4784e-149	PECs_Wt1neg
Adamts1	5.6144e-152	1.40214	0.808	0.323	1.26447e-147	PECs_Wt1neg
Ly6e	8.87431e-151	1.06597	0.774	0.246	1.99867e-146	PECs_Wt1neg
Slc16a12	4.15159e-150	0.794769	0.409	0.074	9.3502e-146	PECs_Wt1neg
Syne2	1.33428e-149	1.33379	0.727	0.255	3.00506e-145	PECs_Wt1neg
Col6a2	1.74659e-148	1.22252	0.178	0.015	3.93366e-144	PECs_Wt1neg
Gpx3	5.42812e-147	1.47206	0.921	0.647	1.22252e-142	PECs_Wt1neg
Tns1	3.05464e-146	1.08255	0.763	0.25	6.87966e-142	PECs_Wt1neg
Cspg4	3.22352e-143	0.648381	0.359	0.059	7.26001e-139	PECs_Wt1neg
Epdr1	5.78637e-141	0.507071	0.246	0.03	1.30321e-136	PECs_Wt1neg
Sod3	6.41078e-141	1.28393	0.675	0.227	1.44384e-136	PECs_Wt1neg
Osbpl3	7.42661e-141	0.710055	0.402	0.076	1.67262e-136	PECs_Wt1neg
Wfdc16	2.83672e-140	1.12897	0.183	0.017	6.38886e-136	PECs_Wt1neg
Hbegf	8.06114e-140	1.07263	0.573	0.152	1.81553e-135	PECs_Wt1neg
Adgrg1	2.72225e-138	1.00955	0.564	0.147	6.13105e-134	PECs_Wt1neg
Anks4b	2.66663e-137	0.511315	0.26	0.034	6.00579e-133	PECs_Wt1neg
Fbp2	9.21617e-137	0.556241	0.212	0.023	2.07567e-132	PECs_Wt1neg
Pax2	4.70459e-134	0.798969	0.386	0.074	1.05957e-129	PECs_Wt1neg
Antxr1	6.57273e-134	0.580317	0.228	0.027	1.48031e-129	PECs_Wt1neg
Ptgfrn	7.10407e-134	0.408627	0.264	0.036	1.59998e-129	PECs_Wt1neg
Apoe	2.34599e-133	0.618313	0.463	0.099	5.28365e-129	PECs_Wt1neg
Myrf	2.50694e-132	0.378801	0.183	0.018	5.64613e-128	PECs_Wt1neg
Cdh16	1.63128e-131	1.04279	0.598	0.168	3.67398e-127	PECs_Wt1neg
Bdh2	2.41762e-130	0.603511	0.352	0.062	5.44496e-126	PECs_Wt1neg
Prrx1	2.55595e-130	0.344088	0.104	0.006	5.75652e-126	PECs_Wt1neg
Met	5.47466e-130	0.857946	0.51	0.127	1.233e-125	PECs_Wt1neg
Myo7b	1.45216e-127	0.536027	0.23	0.029	3.27056e-123	PECs_Wt1neg
Acot1	2.08236e-127	0.962457	0.483	0.123	4.6899e-123	PECs_Wt1neg
Spp1	2.5717e-126	0.549045	0.79	0.33	5.79198e-122	PECs_Wt1neg
Nid1	1.00737e-124	1.06282	0.391	0.083	2.2688e-120	PECs_Wt1neg
Srd5a1	2.20341e-123	1.00459	0.307	0.053	4.96251e-119	PECs_Wt1neg
Ppl	1.16062e-122	0.602185	0.255	0.036	2.61396e-118	PECs_Wt1neg
Lgals3bp	2.15772e-121	1.2532	0.598	0.196	4.85963e-117	PECs_Wt1neg
Myc	2.00444e-118	0.652296	0.307	0.053	4.51439e-114	PECs_Wt1neg
Col5a1	3.18912e-118	0.520725	0.126	0.009	7.18254e-114	PECs_Wt1neg
Clrn3	4.63106e-117	0.584676	0.262	0.04	1.04301e-112	PECs_Wt1neg
Sema3c	7.9496e-117	0.674834	0.375	0.077	1.79041e-112	PECs_Wt1neg
Wwc1	4.2464e-116	0.865798	0.458	0.113	9.56373e-112	PECs_Wt1neg
Pgm5	5.39526e-115	0.485935	0.203	0.025	1.21512e-110	PECs_Wt1neg
Clcf1	8.78542e-115	0.687281	0.33	0.063	1.97865e-110	PECs_Wt1neg
Aldob	1.68343e-113	1.28634	0.485	0.128	3.79142e-109	PECs_Wt1neg
Fam102b	2.472e-113	0.391292	0.269	0.042	5.56743e-109	PECs_Wt1neg
Tinagl1	1.15514e-112	0.969642	0.488	0.131	2.6016e-108	PECs_Wt1neg
Gm8126	3.38078e-111	0.339763	0.138	0.012	7.61418e-107	PECs_Wt1neg
Ugt2b34	7.3398e-111	0.48181	0.151	0.014	1.65307e-106	PECs_Wt1neg
Tmem171	1.10071e-110	0.685909	0.357	0.074	2.47903e-106	PECs_Wt1neg
Rplp1	3.02086e-110	0.860605	0.935	0.906	6.80359e-106	PECs_Wt1neg
1700011H14Rik	7.46867e-110	0.9463	0.429	0.106	1.68209e-105	PECs_Wt1neg
Flnc	1.47015e-109	0.281613	0.122	0.009	3.31107e-105	PECs_Wt1neg
Dcn	1.63753e-109	2.11462	0.124	0.01	3.68805e-105	PECs_Wt1neg
Cdh2	4.65583e-109	0.263543	0.158	0.016	1.04859e-104	PECs_Wt1neg
Gstm5	3.3934e-107	0.707106	0.377	0.085	7.64262e-103	PECs_Wt1neg
Glis3	5.78384e-107	0.574237	0.366	0.079	1.30264e-102	PECs_Wt1neg
Spink1	8.28423e-107	1.65067	0.44	0.115	1.86577e-102	PECs_Wt1neg
Krt8	1.49816e-105	0.999792	0.391	0.093	3.37416e-101	PECs_Wt1neg
Ubd	1.06616e-104	0.321332	0.108	0.008	2.40122e-100	PECs_Wt1neg
Bicc1	1.42231e-103	1.15467	0.738	0.401	3.20333e-99	PECs_Wt1neg
Rps3	1.78732e-103	0.815553	0.937	0.931	4.02541e-99	PECs_Wt1neg
Phgdh	5.32016e-103	0.296934	0.156	0.016	1.19821e-98	PECs_Wt1neg
Igfbp6	5.52976e-103	0.58309	0.212	0.03	1.24541e-98	PECs_Wt1neg
Bmp3	1.1251e-102	0.668377	0.19	0.024	2.53395e-98	PECs_Wt1neg
Tspan18	1.45119e-102	0.540034	0.212	0.03	3.26836e-98	PECs_Wt1neg
Wnt5a	2.15681e-102	0.478565	0.192	0.025	4.85756e-98	PECs_Wt1neg
Ngf	7.28443e-102	0.424847	0.228	0.034	1.6406e-97	PECs_Wt1neg
Hmgcs2	3.88316e-101	0.639169	0.181	0.022	8.74566e-97	PECs_Wt1neg
Slc16a1	3.73527e-100	0.406341	0.287	0.053	8.41256e-96	PECs_Wt1neg
Glyat	4.24715e-100	0.696929	0.323	0.065	9.56543e-96	PECs_Wt1neg
Abi3bp	5.83558e-100	0.523006	0.183	0.023	1.31429e-95	PECs_Wt1neg
Fblim1	7.1672e-100	0.429807	0.226	0.034	1.6142e-95	PECs_Wt1neg
Spns2	1.13355e-99	0.512095	0.271	0.049	2.55298e-95	PECs_Wt1neg
Cftr	1.25639e-99	0.343213	0.183	0.023	2.82964e-95	PECs_Wt1neg
Car2	9.10197e-99	0.735044	0.551	0.172	2.04994e-94	PECs_Wt1neg
Syt14	4.99019e-98	0.320211	0.199	0.027	1.12389e-93	PECs_Wt1neg
Abcc4	2.00997e-97	0.501149	0.287	0.055	4.52685e-93	PECs_Wt1neg
Sult1d1	8.87294e-97	1.30467	0.442	0.122	1.99836e-92	PECs_Wt1neg
Sfrp5	4.63619e-96	0.524242	0.111	0.009	1.04416e-91	PECs_Wt1neg
Rnase4	1.28133e-95	0.805075	0.406	0.105	2.88581e-91	PECs_Wt1neg
Lgi2	2.60108e-95	0.3475	0.106	0.008	5.85816e-91	PECs_Wt1neg
Dpyd	2.92276e-95	0.370561	0.212	0.032	6.58263e-91	PECs_Wt1neg
Cd63	5.07073e-94	0.949523	0.867	0.761	1.14203e-89	PECs_Wt1neg
Rhou	7.95483e-94	0.478083	0.287	0.055	1.79159e-89	PECs_Wt1neg
Ptprf	1.76459e-93	0.68666	0.501	0.15	3.97421e-89	PECs_Wt1neg
Plau	3.64946e-93	0.79648	0.524	0.163	8.21931e-89	PECs_Wt1neg
Slc2a2	3.82999e-92	0.60648	0.235	0.039	8.62589e-88	PECs_Wt1neg
Nt5e	8.41256e-92	0.571237	0.28	0.054	1.89468e-87	PECs_Wt1neg
Ramp2	2.53643e-91	0.296578	0.205	0.03	5.71254e-87	PECs_Wt1neg
Kcnj15	5.09711e-91	0.5915	0.325	0.069	1.14797e-86	PECs_Wt1neg
Tes	6.55662e-91	0.837932	0.499	0.163	1.47668e-86	PECs_Wt1neg
Eps8l2	1.75468e-90	0.710061	0.397	0.104	3.95188e-86	PECs_Wt1neg
Bmp4	2.85699e-90	0.680145	0.321	0.072	6.43452e-86	PECs_Wt1neg
Arhgap42	3.54763e-90	0.331806	0.262	0.048	7.98996e-86	PECs_Wt1neg
Dio1	5.6503e-90	0.424763	0.151	0.018	1.27256e-85	PECs_Wt1neg
Pkhd1	6.87968e-90	0.852999	0.354	0.086	1.54944e-85	PECs_Wt1neg
Hnf1b	8.47362e-90	0.767677	0.463	0.135	1.90843e-85	PECs_Wt1neg
Lhfpl2	1.48716e-88	0.405087	0.223	0.037	3.34939e-84	PECs_Wt1neg
Rps24	3.79922e-88	0.865154	0.889	0.793	8.55659e-84	PECs_Wt1neg
Slc4a4	4.29682e-88	0.80718	0.37	0.09	9.6773e-84	PECs_Wt1neg
Stxbp6	6.6147e-88	0.489996	0.269	0.053	1.48976e-83	PECs_Wt1neg
Palm3	4.3651e-87	0.385641	0.16	0.02	9.83107e-83	PECs_Wt1neg
Rps4x	8.82175e-87	0.754509	0.921	0.909	1.98683e-82	PECs_Wt1neg
Pear1	1.01732e-86	0.342296	0.174	0.023	2.29121e-82	PECs_Wt1neg
Agt	2.12827e-86	0.505071	0.158	0.02	4.79328e-82	PECs_Wt1neg
Comt	3.82413e-86	1.06104	0.619	0.285	8.6127e-82	PECs_Wt1neg
Npm1	5.73962e-86	0.909064	0.851	0.777	1.29268e-81	PECs_Wt1neg
Map3k21	1.09235e-85	0.262133	0.167	0.022	2.46019e-81	PECs_Wt1neg
Slc5a12	1.85415e-85	0.573004	0.203	0.032	4.17592e-81	PECs_Wt1neg
Ddit4l	2.33562e-85	0.649459	0.309	0.069	5.26028e-81	PECs_Wt1neg
Lrp1	4.77045e-85	0.816841	0.23	0.041	1.0744e-80	PECs_Wt1neg
Tmem176b	9.02606e-85	1.03342	0.869	0.748	2.03285e-80	PECs_Wt1neg
Ablim1	1.82494e-84	0.558233	0.386	0.1	4.11013e-80	PECs_Wt1neg
Palm	1.97457e-84	0.29305	0.223	0.038	4.44713e-80	PECs_Wt1neg
Nox4	2.41474e-84	0.441445	0.296	0.063	5.43849e-80	PECs_Wt1neg
Enpp2	1.7303e-83	0.628558	0.357	0.088	3.89697e-79	PECs_Wt1neg
Pdzk1ip1	2.74743e-83	0.87648	0.476	0.149	6.18776e-79	PECs_Wt1neg
Rps9	3.04209e-83	0.713103	0.921	0.917	6.85139e-79	PECs_Wt1neg
Ddah1	3.39597e-83	0.841465	0.512	0.189	7.64841e-79	PECs_Wt1neg
Rps20	8.72493e-83	0.779022	0.88	0.863	1.96503e-78	PECs_Wt1neg
Clstn2	1.11531e-82	0.532142	0.196	0.031	2.51189e-78	PECs_Wt1neg
Klf5	1.85384e-82	0.412062	0.235	0.043	4.17521e-78	PECs_Wt1neg
Fermt1	5.79612e-82	0.416939	0.196	0.031	1.3054e-77	PECs_Wt1neg
Gldc	2.24016e-81	0.390363	0.183	0.027	5.04528e-77	PECs_Wt1neg
Zbed3	3.274e-81	0.678622	0.384	0.108	7.37371e-77	PECs_Wt1neg
Vil1	6.69635e-81	0.375922	0.201	0.033	1.50815e-76	PECs_Wt1neg
Eef1a1	3.28076e-79	0.46093	0.993	0.991	7.38894e-75	PECs_Wt1neg
Sytl2	5.65511e-79	0.709664	0.275	0.059	1.27364e-74	PECs_Wt1neg
Cd9	1.08304e-78	0.51217	0.546	0.177	2.43921e-74	PECs_Wt1neg
Stard10	1.51225e-78	0.723675	0.447	0.143	3.40588e-74	PECs_Wt1neg
Id4	2.03271e-78	0.676764	0.314	0.076	4.57808e-74	PECs_Wt1neg
Rps8	4.71334e-78	0.741176	0.907	0.914	1.06154e-73	PECs_Wt1neg
Rnf183	4.79773e-78	0.350721	0.169	0.025	1.08054e-73	PECs_Wt1neg
Pipox	1.05991e-77	0.74202	0.278	0.061	2.38713e-73	PECs_Wt1neg
Id2	1.18045e-77	0.631069	0.637	0.24	2.6586e-73	PECs_Wt1neg
Afdn	2.39694e-77	0.800626	0.49	0.172	5.39839e-73	PECs_Wt1neg
Gas6	3.12621e-77	0.86676	0.458	0.148	7.04085e-73	PECs_Wt1neg
Mical2	4.49312e-77	0.488653	0.257	0.053	1.01194e-72	PECs_Wt1neg
Hs6st2	1.91236e-76	0.299332	0.102	0.009	4.30702e-72	PECs_Wt1neg
Krt18	1.24087e-75	0.931567	0.321	0.081	2.79469e-71	PECs_Wt1neg
Ankrd29	2.97284e-75	0.259423	0.156	0.022	6.69542e-71	PECs_Wt1neg
Rpl41	1.16548e-74	0.686905	0.966	0.965	2.62489e-70	PECs_Wt1neg
Cxcl16	2.27715e-74	0.459765	0.404	0.116	5.12859e-70	PECs_Wt1neg
Sox4	2.50782e-74	0.566082	0.302	0.073	5.6481e-70	PECs_Wt1neg
Smtn	2.73857e-74	0.703346	0.418	0.135	6.16782e-70	PECs_Wt1neg
B2m	2.74454e-74	0.694363	0.932	0.912	6.18126e-70	PECs_Wt1neg
Rpl4	3.29467e-74	0.675963	0.905	0.921	7.42025e-70	PECs_Wt1neg
Myo15b	1.0542e-73	0.430018	0.165	0.025	2.37427e-69	PECs_Wt1neg
Eddm3b	1.32745e-73	0.363721	0.129	0.016	2.98969e-69	PECs_Wt1neg
Itga1	2.28892e-73	1.16694	0.625	0.324	5.1551e-69	PECs_Wt1neg
Olfml3	4.4284e-73	0.895989	0.115	0.013	9.97365e-69	PECs_Wt1neg
Csf1	1.50582e-72	0.728415	0.341	0.095	3.39142e-68	PECs_Wt1neg
Rps26	6.39197e-72	0.700876	0.935	0.945	1.4396e-67	PECs_Wt1neg
Crispld2	1.72415e-71	1.2089	0.269	0.064	3.88314e-67	PECs_Wt1neg
Sult1c2	2.39458e-71	0.420505	0.214	0.041	5.39307e-67	PECs_Wt1neg
Plppr4	2.60578e-71	0.551424	0.21	0.04	5.86873e-67	PECs_Wt1neg
Rps14	1.89126e-70	0.607842	0.901	0.922	4.25949e-66	PECs_Wt1neg
Proser2	2.02135e-70	0.276267	0.126	0.016	4.55248e-66	PECs_Wt1neg
Foxj1	3.88174e-70	0.384212	0.135	0.018	8.74245e-66	PECs_Wt1neg
Sestd1	4.28483e-70	0.615315	0.438	0.147	9.65029e-66	PECs_Wt1neg
Lgals1	1.41507e-69	1.35932	0.688	0.448	3.18702e-65	PECs_Wt1neg
Vldlr	1.79882e-69	0.45578	0.287	0.069	4.0513e-65	PECs_Wt1neg
Sorcs3	2.48382e-69	0.370058	0.102	0.01	5.59407e-65	PECs_Wt1neg
Ldhb	4.2155e-69	0.638381	0.578	0.225	9.49415e-65	PECs_Wt1neg
C2	5.58916e-69	0.298891	0.163	0.025	1.25879e-64	PECs_Wt1neg
Epb41l3	1.03011e-68	0.2597	0.196	0.036	2.32002e-64	PECs_Wt1neg
Ptpn13	1.55068e-68	1.11604	0.6	0.314	3.49244e-64	PECs_Wt1neg
Islr	2.64785e-68	0.472785	0.174	0.029	5.96349e-64	PECs_Wt1neg
Pdgfd	2.77541e-68	0.298741	0.212	0.041	6.25078e-64	PECs_Wt1neg
Nfib	6.46735e-68	0.627887	0.357	0.104	1.45658e-63	PECs_Wt1neg
Dbi	1.25224e-67	1.07379	0.822	0.739	2.8203e-63	PECs_Wt1neg
Gas2	1.33064e-67	0.506427	0.314	0.082	2.99688e-63	PECs_Wt1neg
Smtnl2	1.75283e-67	0.579438	0.269	0.064	3.94772e-63	PECs_Wt1neg
Nrp2	2.31569e-67	0.542293	0.228	0.048	5.2154e-63	PECs_Wt1neg
Plaur	3.99194e-67	0.359183	0.196	0.036	8.99064e-63	PECs_Wt1neg
Tmem27	4.31877e-67	0.651207	0.321	0.084	9.72673e-63	PECs_Wt1neg
Aoc1	4.52735e-67	0.3029	0.138	0.019	1.01965e-62	PECs_Wt1neg
Nek6	9.85483e-67	0.271104	0.201	0.038	2.2195e-62	PECs_Wt1neg
Cobl	1.33711e-66	0.638635	0.354	0.108	3.01144e-62	PECs_Wt1neg
Ftl1	2.62178e-66	0.565605	0.919	0.929	5.90476e-62	PECs_Wt1neg
Ank3	3.48708e-66	0.622697	0.404	0.132	7.85361e-62	PECs_Wt1neg
S100a10	4.48859e-66	0.897379	0.81	0.728	1.01092e-61	PECs_Wt1neg
Gria3	5.11988e-66	0.349398	0.133	0.018	1.1531e-61	PECs_Wt1neg
Scarf2	6.63363e-66	0.401724	0.156	0.025	1.49403e-61	PECs_Wt1neg
Ptma	8.62004e-66	0.631516	0.941	0.961	1.94141e-61	PECs_Wt1neg
Bgn	1.13099e-65	1.73413	0.442	0.178	2.54723e-61	PECs_Wt1neg
F2rl1	3.96548e-65	0.595341	0.332	0.093	8.93106e-61	PECs_Wt1neg
Car5b	1.37033e-64	0.612429	0.409	0.143	3.08626e-60	PECs_Wt1neg
Samd9l	1.55043e-64	0.660387	0.427	0.145	3.49189e-60	PECs_Wt1neg
Gnai1	4.26052e-64	0.624065	0.411	0.142	9.59554e-60	PECs_Wt1neg
Ifitm3	9.64138e-64	0.98297	0.47	0.178	2.17143e-59	PECs_Wt1neg
Folr1	1.20836e-63	0.454113	0.307	0.083	2.72146e-59	PECs_Wt1neg
Fut9	1.4158e-63	0.424451	0.271	0.064	3.18867e-59	PECs_Wt1neg
Edn3	1.63827e-63	0.474591	0.163	0.027	3.68971e-59	PECs_Wt1neg
Fyb2	2.29388e-63	0.27743	0.111	0.013	5.16628e-59	PECs_Wt1neg
Rps19	2.74802e-63	0.788555	0.772	0.578	6.1891e-59	PECs_Wt1neg
Nrg1	3.46418e-63	0.282716	0.147	0.023	7.80202e-59	PECs_Wt1neg
Itgb6	4.53456e-63	0.625295	0.318	0.09	1.02127e-58	PECs_Wt1neg
Msn	3.30633e-62	0.801276	0.792	0.652	7.44651e-58	PECs_Wt1neg
Cnn3	8.60416e-62	0.766505	0.738	0.532	1.93783e-57	PECs_Wt1neg
Hoxb9	1.02891e-60	0.712318	0.424	0.154	2.31731e-56	PECs_Wt1neg
Igsf11	1.93559e-60	0.393294	0.226	0.05	4.35934e-56	PECs_Wt1neg
Igsf5	2.92064e-60	0.615698	0.343	0.109	6.57786e-56	PECs_Wt1neg
Gipc2	4.38367e-60	0.631532	0.357	0.113	9.8729e-56	PECs_Wt1neg
Mgp	8.45935e-60	2.18033	0.21	0.046	1.90522e-55	PECs_Wt1neg
Bst1	1.39859e-59	0.266285	0.117	0.016	3.14991e-55	PECs_Wt1neg
Dpep1	2.10503e-59	0.555993	0.126	0.018	4.74094e-55	PECs_Wt1neg
Errfi1	2.59381e-59	0.826798	0.555	0.265	5.84178e-55	PECs_Wt1neg
Rpl7	4.57483e-59	0.647722	0.847	0.818	1.03034e-54	PECs_Wt1neg
Gdf15	6.59265e-59	0.742385	0.363	0.118	1.4848e-54	PECs_Wt1neg
Fxyd1	9.5838e-59	0.396558	0.194	0.039	2.15846e-54	PECs_Wt1neg
Mpdz	1.45346e-58	0.457553	0.293	0.082	3.27347e-54	PECs_Wt1neg
Dapk1	1.96894e-58	0.468162	0.323	0.095	4.43445e-54	PECs_Wt1neg
Cstb	2.0734e-58	1.1879	0.738	0.615	4.66971e-54	PECs_Wt1neg
Slc47a1	2.51966e-58	0.362202	0.253	0.061	5.67478e-54	PECs_Wt1neg
Afap1l2	4.22269e-58	0.251858	0.14	0.022	9.51034e-54	PECs_Wt1neg
Alpl	8.54338e-58	0.526852	0.158	0.028	1.92414e-53	PECs_Wt1neg
Lmo7	3.18502e-57	0.609244	0.318	0.095	7.17331e-53	PECs_Wt1neg
Gpt2	3.39587e-57	0.295856	0.212	0.047	7.64818e-53	PECs_Wt1neg
Fth1	4.89615e-57	0.399577	0.964	0.98	1.10271e-52	PECs_Wt1neg
Calml4	1.55166e-56	0.27439	0.228	0.052	3.49464e-52	PECs_Wt1neg
Ntm	3.69422e-56	0.255506	0.115	0.016	8.32011e-52	PECs_Wt1neg
Scpep1	8.05713e-56	0.663168	0.54	0.269	1.81463e-51	PECs_Wt1neg
Nhs	1.02832e-55	0.269514	0.158	0.028	2.31598e-51	PECs_Wt1neg
Smim24	1.18095e-55	0.412972	0.205	0.045	2.65973e-51	PECs_Wt1neg
Slc16a2	2.46343e-55	0.290484	0.239	0.058	5.54815e-51	PECs_Wt1neg
Angptl4	5.88285e-55	0.378291	0.235	0.058	1.32494e-50	PECs_Wt1neg
Cobll1	6.3107e-55	0.501835	0.368	0.124	1.42129e-50	PECs_Wt1neg
Trim47	7.4191e-55	0.544289	0.37	0.13	1.67093e-50	PECs_Wt1neg
Tmem174	1.01084e-54	0.559931	0.248	0.062	2.27662e-50	PECs_Wt1neg
Rack1	1.10622e-54	0.744571	0.806	0.764	2.49144e-50	PECs_Wt1neg
Eef1b2	1.36344e-54	0.76949	0.828	0.866	3.07074e-50	PECs_Wt1neg
Ihh	5.26889e-54	0.265617	0.135	0.022	1.18666e-49	PECs_Wt1neg
Snx10	8.42915e-54	0.348631	0.284	0.08	1.89841e-49	PECs_Wt1neg
Clip3	6.86206e-53	0.32175	0.151	0.028	1.54547e-48	PECs_Wt1neg
Arhgap27	1.00175e-52	0.262728	0.167	0.033	2.25614e-48	PECs_Wt1neg
Cpne2	1.05335e-52	0.334714	0.196	0.044	2.37236e-48	PECs_Wt1neg
Rps5	3.96992e-52	0.719154	0.862	0.92	8.94105e-48	PECs_Wt1neg
Fzd4	4.84601e-52	0.684678	0.391	0.145	1.09142e-47	PECs_Wt1neg
Rpsa	1.19272e-51	0.79096	0.738	0.615	2.68624e-47	PECs_Wt1neg
Pdia5	2.2885e-51	0.295499	0.208	0.049	5.15416e-47	PECs_Wt1neg
Nr1h4	2.35587e-51	0.486228	0.226	0.057	5.30589e-47	PECs_Wt1neg
Rpl8	2.59253e-51	0.647804	0.851	0.854	5.8389e-47	PECs_Wt1neg
D630045J12Rik	6.63683e-51	0.367262	0.199	0.045	1.49475e-46	PECs_Wt1neg
Rps3a1	9.94933e-51	0.57417	0.851	0.886	2.24079e-46	PECs_Wt1neg
Slc13a1	1.85043e-50	0.670739	0.223	0.056	4.16754e-46	PECs_Wt1neg
Gpx1	2.86853e-50	0.866345	0.788	0.706	6.4605e-46	PECs_Wt1neg
Rpl37	3.29602e-50	0.613659	0.84	0.807	7.42329e-46	PECs_Wt1neg
Jag1	3.39454e-50	0.498677	0.284	0.086	7.64519e-46	PECs_Wt1neg
Trim2	3.53915e-50	0.352247	0.343	0.11	7.97088e-46	PECs_Wt1neg
Ddo	4.92387e-50	0.319198	0.194	0.045	1.10895e-45	PECs_Wt1neg
Sgms2	9.04624e-50	0.389656	0.357	0.12	2.03739e-45	PECs_Wt1neg
Tspan33	1.00343e-49	0.336075	0.239	0.063	2.25992e-45	PECs_Wt1neg
Rbm47	1.12443e-49	0.568681	0.422	0.159	2.53244e-45	PECs_Wt1neg
Slco3a1	1.78884e-49	0.344327	0.334	0.108	4.02882e-45	PECs_Wt1neg
Prom1	3.58196e-49	0.405712	0.237	0.063	8.0673e-45	PECs_Wt1neg
Tpt1	4.51255e-49	0.750778	0.819	0.698	1.01632e-44	PECs_Wt1neg
Cyp4b1	4.63381e-49	0.308012	0.275	0.078	1.04363e-44	PECs_Wt1neg
Ecm1	4.90588e-49	0.748396	0.312	0.105	1.1049e-44	PECs_Wt1neg
Fhod3	7.50286e-49	0.347955	0.212	0.053	1.68979e-44	PECs_Wt1neg
Havcr1	1.00207e-48	1.60489	0.124	0.021	2.25687e-44	PECs_Wt1neg
Ptgds	1.0159e-48	1.01544	0.255	0.077	2.28801e-44	PECs_Wt1neg
Ddc	1.86758e-48	0.271859	0.172	0.036	4.20617e-44	PECs_Wt1neg
C1qtnf3	2.63982e-48	0.435117	0.133	0.024	5.9454e-44	PECs_Wt1neg
Ugt2b37	3.51789e-48	0.637206	0.21	0.051	7.92299e-44	PECs_Wt1neg
C130074G19Rik	4.08313e-48	0.814482	0.503	0.25	9.19603e-44	PECs_Wt1neg
Oat	7.17121e-48	0.709309	0.63	0.41	1.6151e-43	PECs_Wt1neg
Evc	9.25177e-48	0.412179	0.246	0.069	2.08368e-43	PECs_Wt1neg
Eva1a	1.07918e-47	0.368125	0.289	0.088	2.43052e-43	PECs_Wt1neg
Rpl34	1.20531e-47	0.651751	0.826	0.792	2.71461e-43	PECs_Wt1neg
Fam171a1	1.76973e-47	0.338264	0.262	0.076	3.98579e-43	PECs_Wt1neg
Oaf	2.10693e-47	0.419073	0.296	0.095	4.74522e-43	PECs_Wt1neg
Tmem252	2.54954e-47	0.396098	0.214	0.054	5.74207e-43	PECs_Wt1neg
Fmo1	1.27911e-46	0.27305	0.21	0.052	2.8808e-42	PECs_Wt1neg
Rps28	2.90887e-46	0.743393	0.777	0.607	6.55135e-42	PECs_Wt1neg
Lgals3	3.2563e-46	0.85895	0.46	0.202	7.33385e-42	PECs_Wt1neg
Pcbd1	3.4724e-46	0.528492	0.454	0.196	7.82054e-42	PECs_Wt1neg
Cmtm3	4.9763e-46	0.348334	0.233	0.064	1.12076e-41	PECs_Wt1neg
Csf1r	1.25722e-45	0.382868	0.289	0.089	2.8315e-41	PECs_Wt1neg
Rps15a	1.92731e-45	0.66877	0.74	0.642	4.34068e-41	PECs_Wt1neg
Nr2f2	2.63099e-45	0.980097	0.795	0.726	5.92552e-41	PECs_Wt1neg
Pls1	3.0996e-45	0.33304	0.203	0.052	6.98092e-41	PECs_Wt1neg
Hnf4a	4.58993e-45	0.348246	0.223	0.058	1.03374e-40	PECs_Wt1neg
Rplp2	7.65866e-45	0.596103	0.856	0.838	1.72488e-40	PECs_Wt1neg
Xylb	8.75066e-45	0.270504	0.214	0.055	1.97082e-40	PECs_Wt1neg
Nfkbiz	1.03298e-44	0.632645	0.524	0.268	2.32648e-40	PECs_Wt1neg
Dao	1.26104e-44	0.370389	0.226	0.06	2.8401e-40	PECs_Wt1neg
Tinag	1.87269e-44	0.400049	0.228	0.063	4.21767e-40	PECs_Wt1neg
Slc6a8	2.928e-44	0.568985	0.422	0.186	6.59443e-40	PECs_Wt1neg
Apela	3.31823e-44	0.327227	0.183	0.043	7.47331e-40	PECs_Wt1neg
Tceal3	4.01974e-44	0.29325	0.122	0.022	9.05326e-40	PECs_Wt1neg
Mmp14	5.14697e-44	0.558453	0.323	0.118	1.1592e-39	PECs_Wt1neg
Id1	6.36239e-44	0.394743	0.217	0.058	1.43294e-39	PECs_Wt1neg
Galnt14	6.43044e-44	0.275771	0.135	0.026	1.44826e-39	PECs_Wt1neg
Arhgef28	6.44486e-44	0.73347	0.515	0.269	1.45151e-39	PECs_Wt1neg
Eps8	6.59684e-44	0.391007	0.312	0.105	1.48574e-39	PECs_Wt1neg
Rps21	9.45602e-44	0.561013	0.851	0.85	2.12969e-39	PECs_Wt1neg
Selenbp1	1.01781e-43	0.46354	0.316	0.111	2.29231e-39	PECs_Wt1neg
Heyl	1.95681e-43	0.315595	0.126	0.023	4.40713e-39	PECs_Wt1neg
Slc16a9	2.10461e-43	0.278102	0.185	0.045	4.74001e-39	PECs_Wt1neg
Slc6a18	2.77695e-43	0.443546	0.208	0.054	6.25424e-39	PECs_Wt1neg
Pde5a	5.42208e-43	0.310204	0.165	0.037	1.22116e-38	PECs_Wt1neg
Tmem176a	6.84399e-43	0.711595	0.756	0.623	1.5414e-38	PECs_Wt1neg
Pmaip1	8.37064e-43	0.421039	0.221	0.061	1.88524e-38	PECs_Wt1neg
Rab32	8.8065e-43	0.267291	0.228	0.064	1.9834e-38	PECs_Wt1neg
Lad1	8.81961e-43	0.479581	0.327	0.115	1.98635e-38	PECs_Wt1neg
Trib1	1.19727e-42	0.475129	0.372	0.14	2.6965e-38	PECs_Wt1neg
Ifi47	2.83547e-42	0.454384	0.174	0.042	6.38605e-38	PECs_Wt1neg
Mlxipl	2.84396e-42	0.32192	0.169	0.039	6.40517e-38	PECs_Wt1neg
Steap2	4.01147e-42	0.751499	0.562	0.361	9.03463e-38	PECs_Wt1neg
Rcn3	6.49958e-42	0.521968	0.212	0.06	1.46384e-37	PECs_Wt1neg
Sema4d	7.53266e-42	0.410838	0.273	0.088	1.69651e-37	PECs_Wt1neg
Cav1	7.97745e-42	0.507132	0.278	0.089	1.79668e-37	PECs_Wt1neg
Rplp0	1.85929e-41	0.717161	0.736	0.686	4.1875e-37	PECs_Wt1neg
Tspan8	2.82486e-41	0.619132	0.402	0.176	6.36215e-37	PECs_Wt1neg
Bin1	4.04623e-41	0.343471	0.239	0.072	9.11291e-37	PECs_Wt1neg
Hoga1	5.56275e-41	0.591119	0.316	0.122	1.25284e-36	PECs_Wt1neg
Cgn	6.51354e-41	0.343932	0.203	0.055	1.46698e-36	PECs_Wt1neg
Cdhr5	7.97619e-41	0.363122	0.217	0.061	1.7964e-36	PECs_Wt1neg
Rab34	3.15143e-40	0.3558	0.271	0.091	7.09765e-36	PECs_Wt1neg
Plac8	4.9355e-40	0.336999	0.165	0.039	1.11157e-35	PECs_Wt1neg
Flnb	5.22586e-40	0.367085	0.3	0.104	1.17697e-35	PECs_Wt1neg
Ier5	5.29831e-40	0.552068	0.609	0.371	1.19328e-35	PECs_Wt1neg
Tubb5	6.01553e-40	0.858132	0.589	0.395	1.35482e-35	PECs_Wt1neg
Rpl22	7.51179e-40	0.637178	0.79	0.762	1.6918e-35	PECs_Wt1neg
Kcnj16	9.85909e-40	0.319238	0.391	0.147	2.22047e-35	PECs_Wt1neg
Parp3	1.99571e-39	0.338361	0.244	0.077	4.49474e-35	PECs_Wt1neg
Prdx4	5.79662e-39	0.370458	0.26	0.087	1.30552e-34	PECs_Wt1neg
Aldh1a1	9.51895e-39	0.270225	0.165	0.04	2.14386e-34	PECs_Wt1neg
Hspg2	1.16413e-38	0.368008	0.233	0.072	2.62185e-34	PECs_Wt1neg
Sdc1	1.29007e-38	0.286548	0.178	0.046	2.90549e-34	PECs_Wt1neg
Ntn4	1.38367e-38	0.805672	0.499	0.26	3.11631e-34	PECs_Wt1neg
Clic4	1.64583e-38	0.64806	0.738	0.63	3.70675e-34	PECs_Wt1neg
Ctxn1	2.04546e-38	0.384467	0.219	0.066	4.60679e-34	PECs_Wt1neg
Cd44	2.42638e-38	0.334266	0.208	0.059	5.46469e-34	PECs_Wt1neg
Cyba	2.97524e-38	0.514198	0.501	0.259	6.70083e-34	PECs_Wt1neg
Rpl23	3.2406e-38	0.644188	0.752	0.621	7.29848e-34	PECs_Wt1neg
Dock9	3.96306e-38	0.361558	0.264	0.089	8.92561e-34	PECs_Wt1neg
Eprn	4.55192e-38	0.290794	0.196	0.055	1.02518e-33	PECs_Wt1neg
Dhcr24	8.08205e-38	0.286979	0.181	0.048	1.82024e-33	PECs_Wt1neg
Elovl7	3.90004e-37	0.467134	0.409	0.182	8.78366e-33	PECs_Wt1neg
Veph1	4.18767e-37	0.364681	0.21	0.062	9.43148e-33	PECs_Wt1neg
Capg	4.42805e-37	0.404193	0.305	0.114	9.97285e-33	PECs_Wt1neg
Amn	6.2339e-37	0.252943	0.16	0.039	1.404e-32	PECs_Wt1neg
Rpl18a	6.99761e-37	0.638049	0.74	0.664	1.576e-32	PECs_Wt1neg
Adgrg6	7.62655e-37	0.450426	0.192	0.055	1.71765e-32	PECs_Wt1neg
Lpp	7.77607e-37	0.686055	0.639	0.456	1.75133e-32	PECs_Wt1neg
Tceal9	8.71342e-37	0.610331	0.632	0.433	1.96244e-32	PECs_Wt1neg
Ndrg1	1.38746e-36	0.865108	0.664	0.514	3.12483e-32	PECs_Wt1neg
Faah	1.41848e-36	0.345956	0.196	0.056	3.19471e-32	PECs_Wt1neg
Rpl35	1.55594e-36	0.707081	0.738	0.697	3.5043e-32	PECs_Wt1neg
Efnb2	1.55776e-36	0.40839	0.266	0.093	3.50838e-32	PECs_Wt1neg
P3h3	1.69905e-36	0.280993	0.113	0.022	3.8266e-32	PECs_Wt1neg
Myo5b	1.94831e-36	0.636498	0.424	0.212	4.38798e-32	PECs_Wt1neg
Mgst1	2.39391e-36	0.451577	0.302	0.108	5.39156e-32	PECs_Wt1neg
Prdx1	3.30342e-36	0.665516	0.824	0.874	7.43996e-32	PECs_Wt1neg
Abcg2	6.25759e-36	0.575103	0.438	0.225	1.40933e-31	PECs_Wt1neg
Pah	9.15061e-36	0.408242	0.235	0.074	2.0609e-31	PECs_Wt1neg
Txn1	1.20503e-35	0.694794	0.837	0.904	2.71397e-31	PECs_Wt1neg
Il1r1	1.26405e-35	0.375832	0.196	0.058	2.84689e-31	PECs_Wt1neg
S100a11	1.54613e-35	0.579241	0.916	0.903	3.4822e-31	PECs_Wt1neg
Hsp90ab1	2.70871e-35	0.301112	0.982	0.989	6.10055e-31	PECs_Wt1neg
Shisa4	2.76818e-35	0.503272	0.309	0.123	6.23449e-31	PECs_Wt1neg
Ifngr2	3.42065e-35	0.417095	0.372	0.164	7.70398e-31	PECs_Wt1neg
Mpp6	3.69524e-35	0.374684	0.336	0.136	8.32243e-31	PECs_Wt1neg
Hmgn1	4.10749e-35	0.513402	0.847	0.862	9.25088e-31	PECs_Wt1neg
Mep1a	5.03595e-35	0.285255	0.21	0.062	1.1342e-30	PECs_Wt1neg
Gprc5c	8.86896e-35	0.502397	0.395	0.184	1.99747e-30	PECs_Wt1neg
Pter	1.2142e-34	0.424704	0.302	0.118	2.73462e-30	PECs_Wt1neg
Rps15	1.74545e-34	0.573875	0.765	0.744	3.93109e-30	PECs_Wt1neg
Sept4	1.99578e-34	0.413284	0.135	0.031	4.49489e-30	PECs_Wt1neg
Fmo2	2.05486e-34	0.886257	0.147	0.036	4.62797e-30	PECs_Wt1neg
Thbs1	2.4267e-34	0.788529	0.49	0.272	5.46541e-30	PECs_Wt1neg
Qprt	3.30695e-34	0.270652	0.135	0.031	7.44792e-30	PECs_Wt1neg
Bspry	3.45587e-34	0.253852	0.165	0.044	7.7833e-30	PECs_Wt1neg
Cyp2j6	4.2951e-34	0.250345	0.235	0.076	9.67342e-30	PECs_Wt1neg
Mark1	4.70197e-34	0.508699	0.262	0.097	1.05898e-29	PECs_Wt1neg
Emx2	9.82776e-34	0.309985	0.214	0.067	2.21341e-29	PECs_Wt1neg
Zfp618	1.63683e-33	0.448561	0.275	0.103	3.68648e-29	PECs_Wt1neg
Hint1	2.01917e-33	0.628881	0.752	0.717	4.54757e-29	PECs_Wt1neg
Icam1	2.45353e-33	0.253376	0.126	0.028	5.52585e-29	PECs_Wt1neg
5730559C18Rik	2.63764e-33	0.299442	0.174	0.049	5.9405e-29	PECs_Wt1neg
Rps17	2.7834e-33	0.645888	0.639	0.464	6.26878e-29	PECs_Wt1neg
Aprt	2.81427e-33	0.514722	0.357	0.165	6.33831e-29	PECs_Wt1neg
Rcn1	3.02381e-33	0.605161	0.422	0.22	6.81022e-29	PECs_Wt1neg
Hao2	3.04328e-33	0.343628	0.194	0.057	6.85407e-29	PECs_Wt1neg
Ivns1abp	3.30436e-33	0.633145	0.596	0.371	7.44208e-29	PECs_Wt1neg
Loxl1	3.65385e-33	0.658637	0.298	0.127	8.2292e-29	PECs_Wt1neg
Ncl	3.79761e-33	0.518349	0.919	0.935	8.55299e-29	PECs_Wt1neg
Actn1	4.23958e-33	0.810674	0.774	0.749	9.54838e-29	PECs_Wt1neg
Mfhas1	5.34316e-33	0.405432	0.318	0.132	1.20339e-28	PECs_Wt1neg
Add3	1.08889e-32	0.584841	0.474	0.258	2.45241e-28	PECs_Wt1neg
Cxcl10	1.60434e-32	0.566451	0.208	0.066	3.6133e-28	PECs_Wt1neg
Cald1	3.69835e-32	0.645124	0.772	0.701	8.32943e-28	PECs_Wt1neg
Eef2	1.11907e-31	0.436045	0.88	0.925	2.52037e-27	PECs_Wt1neg
C1s1	1.25907e-31	0.527935	0.237	0.087	2.83569e-27	PECs_Wt1neg
Epb41	1.91227e-31	0.484387	0.409	0.197	4.30681e-27	PECs_Wt1neg
Rps18	2.0362e-31	0.599773	0.628	0.481	4.58594e-27	PECs_Wt1neg
Src	2.74808e-31	0.286354	0.219	0.073	6.18923e-27	PECs_Wt1neg
Pfn2	2.91827e-31	0.356035	0.332	0.144	6.57254e-27	PECs_Wt1neg
Rida	3.93355e-31	0.646323	0.422	0.228	8.85914e-27	PECs_Wt1neg
Rpl14	8.02801e-31	0.617467	0.752	0.705	1.80807e-26	PECs_Wt1neg
St8sia6	8.66617e-31	0.354502	0.169	0.049	1.95179e-26	PECs_Wt1neg
Fam107b	9.01561e-31	0.359757	0.314	0.13	2.0305e-26	PECs_Wt1neg
Kif12	1.17826e-30	0.375679	0.174	0.051	2.65368e-26	PECs_Wt1neg
Rpl39	1.28624e-30	0.585331	0.781	0.726	2.89686e-26	PECs_Wt1neg
Fmnl3	1.32994e-30	0.356928	0.205	0.067	2.99528e-26	PECs_Wt1neg
Itga6	1.52425e-30	0.28475	0.361	0.153	3.43293e-26	PECs_Wt1neg
Gstm2	1.62718e-30	1.0567	0.506	0.343	3.66474e-26	PECs_Wt1neg
Ltbp1	1.97426e-30	0.446257	0.169	0.049	4.44644e-26	PECs_Wt1neg
Fosl1	2.02724e-30	0.263168	0.144	0.038	4.56576e-26	PECs_Wt1neg
Perp	2.82055e-30	0.452028	0.314	0.134	6.35244e-26	PECs_Wt1neg
Gprc5a	3.48869e-30	0.705869	0.343	0.16	7.85722e-26	PECs_Wt1neg
Eno2	3.92801e-30	0.306896	0.133	0.034	8.84667e-26	PECs_Wt1neg
Dnm3	4.04633e-30	0.259727	0.104	0.022	9.11315e-26	PECs_Wt1neg
Plekhg3	7.68605e-30	0.425538	0.368	0.172	1.73105e-25	PECs_Wt1neg
Masp1	8.10969e-30	0.291031	0.113	0.026	1.82646e-25	PECs_Wt1neg
Rab3ip	8.15125e-30	0.510622	0.406	0.216	1.83583e-25	PECs_Wt1neg
Rpl32	1.00119e-29	0.652732	0.652	0.56	2.25488e-25	PECs_Wt1neg
Ptprg	1.11237e-29	0.379258	0.316	0.138	2.50528e-25	PECs_Wt1neg
Rps2	1.22845e-29	0.743795	0.494	0.316	2.76673e-25	PECs_Wt1neg
0610040J01Rik	1.32657e-29	0.260994	0.214	0.072	2.9877e-25	PECs_Wt1neg
Mid1ip1	2.25916e-29	0.686009	0.551	0.375	5.08808e-25	PECs_Wt1neg
Atp9a	2.41195e-29	0.259906	0.19	0.06	5.43219e-25	PECs_Wt1neg
Plk2	2.92596e-29	0.416587	0.253	0.097	6.58985e-25	PECs_Wt1neg
Iyd	2.99706e-29	0.388269	0.203	0.068	6.74999e-25	PECs_Wt1neg
Pcdh1	3.31004e-29	0.307528	0.205	0.068	7.45486e-25	PECs_Wt1neg
Glul	4.40323e-29	0.637412	0.63	0.51	9.91696e-25	PECs_Wt1neg
Esd	5.29437e-29	0.872651	0.63	0.559	1.1924e-24	PECs_Wt1neg
Nav2	5.63933e-29	0.495006	0.318	0.142	1.27009e-24	PECs_Wt1neg
Galnt3	1.09882e-28	0.2544	0.194	0.062	2.47477e-24	PECs_Wt1neg
Cav2	1.58954e-28	0.251708	0.282	0.109	3.57997e-24	PECs_Wt1neg
Abcc2	2.52928e-28	0.317711	0.151	0.042	5.69645e-24	PECs_Wt1neg
Irgm1	3.65222e-28	0.632468	0.368	0.185	8.22553e-24	PECs_Wt1neg
Rasl11b	3.66031e-28	0.764702	0.363	0.187	8.24375e-24	PECs_Wt1neg
Dsp	4.74679e-28	0.53078	0.35	0.17	1.06907e-23	PECs_Wt1neg
Pdgfb	5.05581e-28	0.648856	0.325	0.154	1.13867e-23	PECs_Wt1neg
Eef1g	6.9377e-28	0.694928	0.65	0.554	1.56251e-23	PECs_Wt1neg
Rpl38	7.27731e-28	0.696857	0.49	0.285	1.639e-23	PECs_Wt1neg
Stmn1	1.03477e-27	0.442996	0.214	0.078	2.33052e-23	PECs_Wt1neg
Mfap3l	1.88076e-27	0.275447	0.248	0.094	4.23584e-23	PECs_Wt1neg
Rpl37a	1.92262e-27	0.696339	0.558	0.357	4.33012e-23	PECs_Wt1neg
Tkt	1.99805e-27	0.668586	0.51	0.345	4.5e-23	PECs_Wt1neg
Irf6	2.21177e-27	0.302837	0.205	0.072	4.98136e-23	PECs_Wt1neg
Rbpms2	2.57121e-27	0.270987	0.223	0.08	5.79089e-23	PECs_Wt1neg
Cad	3.09677e-27	0.262443	0.172	0.054	6.97454e-23	PECs_Wt1neg
Nfix	3.60931e-27	0.564137	0.436	0.25	8.1289e-23	PECs_Wt1neg
Rpl9	4.54105e-27	0.697099	0.585	0.386	1.02274e-22	PECs_Wt1neg
Sfxn1	6.76519e-27	0.600548	0.549	0.399	1.52366e-22	PECs_Wt1neg
Rpl13	8.90424e-27	0.457289	0.492	0.285	2.00541e-22	PECs_Wt1neg
Idh1	1.54685e-26	0.787673	0.49	0.327	3.48381e-22	PECs_Wt1neg
Edn1	1.77221e-26	0.287047	0.111	0.027	3.99136e-22	PECs_Wt1neg
Klhdc8a	2.86216e-26	0.328464	0.23	0.089	6.44616e-22	PECs_Wt1neg
Ptgis	3.96681e-26	0.347699	0.14	0.039	8.93405e-22	PECs_Wt1neg
Cdk4	4.30948e-26	0.467786	0.424	0.24	9.70582e-22	PECs_Wt1neg
Trpv4	1.57396e-25	0.41466	0.275	0.118	3.54488e-21	PECs_Wt1neg
Col1a1	2.08518e-25	2.22189	0.212	0.084	4.69623e-21	PECs_Wt1neg
Cda	2.38078e-25	0.255143	0.151	0.045	5.36199e-21	PECs_Wt1neg
Rrad	3.32013e-25	0.368631	0.19	0.066	7.47761e-21	PECs_Wt1neg
Bex3	4.0306e-25	0.485164	0.341	0.168	9.07771e-21	PECs_Wt1neg
Slc12a7	4.18471e-25	0.294858	0.21	0.077	9.42481e-21	PECs_Wt1neg
Rragd	5.17743e-25	0.430133	0.305	0.137	1.16606e-20	PECs_Wt1neg
Rpl6	7.89096e-25	0.675638	0.53	0.344	1.7772e-20	PECs_Wt1neg
Inpp5f	9.48876e-25	0.478332	0.388	0.212	2.13706e-20	PECs_Wt1neg
Ddah2	2.22336e-24	0.341807	0.264	0.114	5.00745e-20	PECs_Wt1neg
Cdh11	2.91097e-24	0.86517	0.323	0.172	6.55608e-20	PECs_Wt1neg
Rps7	3.29999e-24	0.576954	0.463	0.278	7.43224e-20	PECs_Wt1neg
Ethe1	4.02039e-24	0.339116	0.318	0.151	9.05471e-20	PECs_Wt1neg
Marcks	4.84047e-24	0.288701	0.239	0.095	1.09017e-19	PECs_Wt1neg
Plin2	5.22517e-24	0.656649	0.327	0.168	1.17681e-19	PECs_Wt1neg
Prr15l	5.48694e-24	0.375434	0.273	0.118	1.23577e-19	PECs_Wt1neg
Pdlim7	5.72301e-24	0.340399	0.28	0.124	1.28894e-19	PECs_Wt1neg
Ybx1	6.26361e-24	0.381379	0.869	0.927	1.41069e-19	PECs_Wt1neg
Plpp2	6.55322e-24	0.272067	0.23	0.092	1.47592e-19	PECs_Wt1neg
Itpkb	8.26289e-24	0.291352	0.19	0.068	1.86097e-19	PECs_Wt1neg
Rpl31	1.09919e-23	0.60999	0.555	0.359	2.47559e-19	PECs_Wt1neg
Ptprk	1.1726e-23	0.347452	0.296	0.136	2.64092e-19	PECs_Wt1neg
Gstt2	1.41531e-23	0.423825	0.323	0.158	3.18755e-19	PECs_Wt1neg
Ltbp3	1.66826e-23	0.627723	0.327	0.173	3.75725e-19	PECs_Wt1neg
Prim1	1.78698e-23	0.251547	0.149	0.047	4.02464e-19	PECs_Wt1neg
Cfap69	2.43873e-23	0.282432	0.117	0.032	5.49252e-19	PECs_Wt1neg
Rhob	2.97577e-23	0.684986	0.77	0.777	6.70203e-19	PECs_Wt1neg
Cep170b	3.05972e-23	0.474204	0.357	0.195	6.89109e-19	PECs_Wt1neg
Clic1	3.5208e-23	0.565937	0.643	0.571	7.92954e-19	PECs_Wt1neg
Renbp	3.76955e-23	0.323372	0.248	0.107	8.48979e-19	PECs_Wt1neg
Txnrd3	4.28724e-23	0.376254	0.307	0.147	9.65572e-19	PECs_Wt1neg
Gabarapl1	4.33111e-23	0.483276	0.709	0.658	9.75452e-19	PECs_Wt1neg
Tubb6	4.63037e-23	0.371664	0.291	0.135	1.04285e-18	PECs_Wt1neg
Ralb	5.01203e-23	0.433903	0.409	0.238	1.12881e-18	PECs_Wt1neg
Lsp1	7.94381e-23	1.00893	0.323	0.167	1.7891e-18	PECs_Wt1neg
Tmpo	8.27848e-23	0.523758	0.54	0.398	1.86448e-18	PECs_Wt1neg
Rpl12	9.05443e-23	0.535639	0.375	0.204	2.03924e-18	PECs_Wt1neg
Chka	9.35403e-23	0.576105	0.379	0.207	2.10671e-18	PECs_Wt1neg
Fam213a	9.75002e-23	0.589263	0.42	0.256	2.1959e-18	PECs_Wt1neg
Lap3	1.05165e-22	0.401124	0.372	0.204	2.36852e-18	PECs_Wt1neg
Fcgrt	1.38074e-22	0.383078	0.368	0.196	3.1097e-18	PECs_Wt1neg
Rpl35a	1.80571e-22	0.634065	0.54	0.37	4.06683e-18	PECs_Wt1neg
Eif5a	2.64233e-22	0.449036	0.865	0.937	5.95106e-18	PECs_Wt1neg
Zyx	2.9499e-22	0.60521	0.472	0.315	6.64377e-18	PECs_Wt1neg
Dyrk2	2.96782e-22	0.25001	0.233	0.094	6.68412e-18	PECs_Wt1neg
Fam84b	3.84099e-22	0.255697	0.246	0.104	8.65068e-18	PECs_Wt1neg
Spint1	3.90519e-22	0.268169	0.251	0.104	8.79526e-18	PECs_Wt1neg
Cxcl1	4.21307e-22	0.510959	0.307	0.155	9.48868e-18	PECs_Wt1neg
Rnf128	4.76029e-22	0.258625	0.264	0.113	1.07211e-17	PECs_Wt1neg
Hnrnpu	5.95004e-22	0.325346	0.86	0.914	1.34007e-17	PECs_Wt1neg
Rab11fip5	6.10393e-22	0.345546	0.305	0.15	1.37473e-17	PECs_Wt1neg
Spry1	6.40005e-22	0.497295	0.327	0.173	1.44142e-17	PECs_Wt1neg
Gsta2	6.81599e-22	0.329398	0.102	0.026	1.5351e-17	PECs_Wt1neg
Chst15	8.45488e-22	0.275884	0.122	0.036	1.90421e-17	PECs_Wt1neg
Meis1	8.50078e-22	0.279026	0.135	0.042	1.91455e-17	PECs_Wt1neg
Flna	8.77229e-22	0.471477	0.711	0.627	1.97569e-17	PECs_Wt1neg
Rpl36a	1.07173e-21	0.621691	0.4	0.235	2.41376e-17	PECs_Wt1neg
Eif6	1.08231e-21	0.791111	0.587	0.524	2.43757e-17	PECs_Wt1neg
Sqle	1.11436e-21	0.378899	0.312	0.154	2.50975e-17	PECs_Wt1neg
Setbp1	1.28368e-21	0.286967	0.165	0.059	2.89111e-17	PECs_Wt1neg
Tagln	1.63109e-21	0.468427	0.176	0.065	3.67354e-17	PECs_Wt1neg
Rps10	1.83683e-21	0.499681	0.65	0.584	4.13692e-17	PECs_Wt1neg
Arhgef2	1.84144e-21	0.352087	0.323	0.159	4.14729e-17	PECs_Wt1neg
Rpl3	2.48112e-21	0.527309	0.476	0.306	5.58798e-17	PECs_Wt1neg
Dtx3	2.54231e-21	0.519416	0.436	0.27	5.7258e-17	PECs_Wt1neg
Rpl28	4.07403e-21	0.685938	0.449	0.284	9.17553e-17	PECs_Wt1neg
Rps12	5.85889e-21	0.697661	0.501	0.339	1.31954e-16	PECs_Wt1neg
Rpl17	8.94016e-21	0.707851	0.479	0.318	2.0135e-16	PECs_Wt1neg
Cadps2	8.94798e-21	0.28666	0.165	0.059	2.01527e-16	PECs_Wt1neg
Il17rd	9.23329e-21	0.29858	0.185	0.072	2.07952e-16	PECs_Wt1neg
Rpl11	1.06618e-20	0.513147	0.573	0.405	2.40125e-16	PECs_Wt1neg
Pde8a	1.57474e-20	0.340265	0.255	0.116	3.54662e-16	PECs_Wt1neg
Ncam1	2.15677e-20	0.946492	0.551	0.476	4.85749e-16	PECs_Wt1neg
Wsb1	2.68884e-20	0.767046	0.621	0.535	6.05581e-16	PECs_Wt1neg
Ppp1r14b	3.004e-20	0.344131	0.296	0.148	6.76561e-16	PECs_Wt1neg
Rpl30	3.63538e-20	0.50668	0.391	0.222	8.18759e-16	PECs_Wt1neg
Ifi27	4.21471e-20	0.580748	0.616	0.533	9.49237e-16	PECs_Wt1neg
Sfn	5.34626e-20	0.309135	0.174	0.066	1.20408e-15	PECs_Wt1neg
Mif	5.42551e-20	0.429543	0.402	0.242	1.22193e-15	PECs_Wt1neg
Serpinh1	5.69272e-20	0.680866	0.616	0.552	1.28211e-15	PECs_Wt1neg
Gss	6.06077e-20	0.360464	0.289	0.144	1.36501e-15	PECs_Wt1neg
Rpl7a	6.2702e-20	0.630103	0.397	0.24	1.41218e-15	PECs_Wt1neg
Tbc1d4	1.01005e-19	0.502029	0.293	0.155	2.27483e-15	PECs_Wt1neg
Dzip1l	1.10396e-19	0.254634	0.183	0.072	2.48635e-15	PECs_Wt1neg
Galns	1.11681e-19	0.355075	0.244	0.111	2.51527e-15	PECs_Wt1neg
Pxylp1	1.82409e-19	0.264602	0.14	0.048	4.1082e-15	PECs_Wt1neg
Selenom	1.84773e-19	0.290076	0.199	0.081	4.16146e-15	PECs_Wt1neg
Snx7	1.93189e-19	0.305709	0.282	0.139	4.35099e-15	PECs_Wt1neg
Sgce	1.9715e-19	0.25233	0.151	0.054	4.4402e-15	PECs_Wt1neg
Slc1a5	2.08681e-19	0.272224	0.217	0.091	4.69991e-15	PECs_Wt1neg
Calm1	2.89039e-19	0.330818	0.822	0.915	6.50973e-15	PECs_Wt1neg
Gem	4.32959e-19	0.361055	0.183	0.073	9.75109e-15	PECs_Wt1neg
Rcc2	4.53713e-19	0.276506	0.273	0.132	1.02185e-14	PECs_Wt1neg
Aldh2	5.38752e-19	0.489195	0.589	0.477	1.21338e-14	PECs_Wt1neg
Slc25a3	5.66921e-19	0.333729	0.853	0.927	1.27682e-14	PECs_Wt1neg
Cryab	6.08319e-19	0.624984	0.813	0.817	1.37006e-14	PECs_Wt1neg
Ldha	6.26665e-19	0.489771	0.691	0.676	1.41137e-14	PECs_Wt1neg
Rps27	6.71016e-19	0.717806	0.447	0.301	1.51126e-14	PECs_Wt1neg
Hsp90aa1	1.02846e-18	0.383829	0.831	0.899	2.3163e-14	PECs_Wt1neg
Zbtb20	1.47759e-18	0.506719	0.826	0.851	3.32782e-14	PECs_Wt1neg
Map7	1.56026e-18	0.294967	0.248	0.114	3.51402e-14	PECs_Wt1neg
Nedd4	1.74891e-18	0.331207	0.903	0.905	3.93889e-14	PECs_Wt1neg
Slc27a1	2.39417e-18	0.319777	0.226	0.104	5.39216e-14	PECs_Wt1neg
Snrpg	2.43494e-18	0.337735	0.4	0.24	5.48398e-14	PECs_Wt1neg
Dync2li1	3.2521e-18	0.270408	0.181	0.074	7.32439e-14	PECs_Wt1neg
Rps16	4.25037e-18	0.739682	0.479	0.335	9.57267e-14	PECs_Wt1neg
Tfdp1	5.36425e-18	0.354583	0.271	0.136	1.20814e-13	PECs_Wt1neg
G3bp1	5.89988e-18	0.462615	0.612	0.523	1.32877e-13	PECs_Wt1neg
Il34	6.06704e-18	0.411872	0.284	0.153	1.36642e-13	PECs_Wt1neg
Cacna1g	6.07716e-18	0.433206	0.151	0.057	1.3687e-13	PECs_Wt1neg
Hoxc10	6.45229e-18	0.524274	0.433	0.29	1.45319e-13	PECs_Wt1neg
Tpm3	1.0952e-17	0.43687	0.734	0.793	2.4666e-13	PECs_Wt1neg
Tgfb2	1.35002e-17	0.431735	0.167	0.066	3.04051e-13	PECs_Wt1neg
Gng12	1.3821e-17	0.415077	0.729	0.755	3.11277e-13	PECs_Wt1neg
Rps29	1.75705e-17	0.628029	0.427	0.283	3.95722e-13	PECs_Wt1neg
Cox4i1	1.81176e-17	0.301327	0.835	0.901	4.08044e-13	PECs_Wt1neg
Hmga1	1.88392e-17	0.346082	0.19	0.083	4.24295e-13	PECs_Wt1neg
Deptor	1.95117e-17	0.372483	0.318	0.171	4.39443e-13	PECs_Wt1neg
Fkbp4	2.64514e-17	0.410472	0.54	0.404	5.95739e-13	PECs_Wt1neg
Mex3a	2.89933e-17	0.276421	0.108	0.035	6.52987e-13	PECs_Wt1neg
Guca2b	3.70498e-17	0.443278	0.151	0.057	8.34435e-13	PECs_Wt1neg
Por	3.7518e-17	0.340749	0.339	0.194	8.4498e-13	PECs_Wt1neg
Traf4	4.99215e-17	0.267755	0.185	0.078	1.12433e-12	PECs_Wt1neg
Myh10	5.50514e-17	0.380066	0.325	0.179	1.23987e-12	PECs_Wt1neg
Spsb1	5.80841e-17	0.335823	0.21	0.096	1.30817e-12	PECs_Wt1neg
Nfia	9.88855e-17	0.575363	0.512	0.392	2.2271e-12	PECs_Wt1neg
Arhgap10	1.24317e-16	0.327048	0.262	0.132	2.79986e-12	PECs_Wt1neg
Llgl2	1.68194e-16	0.292557	0.239	0.117	3.78807e-12	PECs_Wt1neg
Dut	1.91932e-16	0.362131	0.201	0.091	4.3227e-12	PECs_Wt1neg
Rpl24	1.95274e-16	0.56165	0.352	0.218	4.39796e-12	PECs_Wt1neg
Tsc22d1	2.36793e-16	0.544458	0.862	0.913	5.33306e-12	PECs_Wt1neg
Rhoc	2.37831e-16	0.479884	0.596	0.523	5.35643e-12	PECs_Wt1neg
Tpi1	2.55962e-16	0.4378	0.659	0.599	5.76477e-12	PECs_Wt1neg
Entpd5	4.14239e-16	0.325593	0.332	0.188	9.32948e-12	PECs_Wt1neg
Hspa8	5.23175e-16	0.28463	0.84	0.914	1.1783e-11	PECs_Wt1neg
Zhx3	5.83628e-16	0.356535	0.323	0.186	1.31445e-11	PECs_Wt1neg
Rpl5	6.00214e-16	0.556444	0.409	0.273	1.3518e-11	PECs_Wt1neg
Baiap2l2	6.18279e-16	0.2603	0.167	0.068	1.39249e-11	PECs_Wt1neg
Nhp2	6.25132e-16	0.304968	0.296	0.161	1.40792e-11	PECs_Wt1neg
Ccnd2	6.2611e-16	0.383784	0.239	0.118	1.41012e-11	PECs_Wt1neg
Eef1d	9.63584e-16	0.474072	0.675	0.692	2.17018e-11	PECs_Wt1neg
Prss23	9.80169e-16	0.588539	0.447	0.311	2.20754e-11	PECs_Wt1neg
Grina	1.23174e-15	0.428542	0.533	0.429	2.77413e-11	PECs_Wt1neg
Rpl29	1.42776e-15	0.427995	0.492	0.35	3.21561e-11	PECs_Wt1neg
Slc25a15	1.87731e-15	0.257191	0.26	0.133	4.22809e-11	PECs_Wt1neg
Pdxk	1.87977e-15	0.301492	0.165	0.071	4.23361e-11	PECs_Wt1neg
Aldh1a2	2.68003e-15	0.673179	0.271	0.154	6.03596e-11	PECs_Wt1neg
Evc2	2.86767e-15	0.269691	0.205	0.097	6.45856e-11	PECs_Wt1neg
Abca1	3.5244e-15	0.314365	0.257	0.136	7.93766e-11	PECs_Wt1neg
Rpl26	4.06262e-15	0.46953	0.603	0.525	9.14983e-11	PECs_Wt1neg
Ipo4	4.2774e-15	0.269609	0.282	0.154	9.63356e-11	PECs_Wt1neg
Cfh	5.53698e-15	1.43895	0.129	0.05	1.24704e-10	PECs_Wt1neg
Pfdn1	7.34367e-15	0.5129	0.508	0.402	1.65394e-10	PECs_Wt1neg
Rps11	8.25229e-15	0.475981	0.605	0.539	1.85858e-10	PECs_Wt1neg
Gapdh	1.66212e-14	0.438353	0.395	0.255	3.74342e-10	PECs_Wt1neg
Serping1	1.91064e-14	1.49364	0.395	0.308	4.30314e-10	PECs_Wt1neg
Atpif1	1.99639e-14	0.443361	0.673	0.656	4.49627e-10	PECs_Wt1neg
Rps27a	2.00622e-14	0.41209	0.454	0.302	4.51841e-10	PECs_Wt1neg
Anxa5	2.81281e-14	0.401824	0.777	0.843	6.33501e-10	PECs_Wt1neg
Rps23	2.90142e-14	0.528442	0.393	0.26	6.53458e-10	PECs_Wt1neg
Map3k1	3.23508e-14	0.506902	0.406	0.276	7.28604e-10	PECs_Wt1neg
Eif4ebp1	4.04518e-14	0.301055	0.212	0.106	9.11056e-10	PECs_Wt1neg
Klhl22	4.12773e-14	0.290467	0.228	0.116	9.29647e-10	PECs_Wt1neg
Emp1	5.03714e-14	0.502963	0.266	0.147	1.13447e-09	PECs_Wt1neg
Smad7	5.67552e-14	0.291004	0.37	0.234	1.27824e-09	PECs_Wt1neg
Nasp	6.15901e-14	0.38009	0.384	0.248	1.38713e-09	PECs_Wt1neg
Rpl36	7.57923e-14	0.356103	0.406	0.272	1.70699e-09	PECs_Wt1neg
Ybx3	9.87928e-14	0.485565	0.747	0.811	2.22501e-09	PECs_Wt1neg
H13	1.14486e-13	0.461035	0.488	0.39	2.57845e-09	PECs_Wt1neg
St8sia2	1.31473e-13	0.368895	0.129	0.052	2.96104e-09	PECs_Wt1neg
H2-K1	1.31759e-13	0.316108	0.88	0.899	2.96748e-09	PECs_Wt1neg
Ephx2	1.37008e-13	0.398567	0.33	0.205	3.0857e-09	PECs_Wt1neg
Ammecr1	1.50559e-13	0.262813	0.203	0.099	3.39088e-09	PECs_Wt1neg
Pdk4	2.03297e-13	0.459576	0.251	0.141	4.57866e-09	PECs_Wt1neg
Rps13	2.40251e-13	0.535173	0.429	0.307	5.41093e-09	PECs_Wt1neg
Ppp2r3a	2.4605e-13	0.378837	0.415	0.283	5.54154e-09	PECs_Wt1neg
Rpl19	3.00029e-13	0.473703	0.391	0.26	6.75725e-09	PECs_Wt1neg
Mtap	3.0434e-13	0.39866	0.406	0.284	6.85435e-09	PECs_Wt1neg
Lox	3.12217e-13	0.571697	0.19	0.094	7.03174e-09	PECs_Wt1neg
Atp5g3	3.84293e-13	0.266475	0.869	0.936	8.65504e-09	PECs_Wt1neg
Rpl27	4.23142e-13	0.375732	0.327	0.199	9.53001e-09	PECs_Wt1neg
Serpine1	4.46751e-13	0.491346	0.176	0.082	1.00617e-08	PECs_Wt1neg
Adam15	5.09443e-13	0.287743	0.302	0.177	1.14737e-08	PECs_Wt1neg
Ogn	5.35496e-13	1.07711	0.282	0.18	1.20605e-08	PECs_Wt1neg
Timp1	5.98819e-13	0.700401	0.144	0.064	1.34866e-08	PECs_Wt1neg
Efemp1	6.24019e-13	0.711839	0.384	0.287	1.40542e-08	PECs_Wt1neg
Nsa2	7.10889e-13	0.268857	0.413	0.275	1.60106e-08	PECs_Wt1neg
Ext1	8.19713e-13	0.423715	0.429	0.317	1.84616e-08	PECs_Wt1neg
Calr	8.53118e-13	0.271364	0.894	0.953	1.92139e-08	PECs_Wt1neg
Sntb2	9.07849e-13	0.269476	0.296	0.171	2.04466e-08	PECs_Wt1neg
Spint2	1.07952e-12	0.466079	0.612	0.621	2.43129e-08	PECs_Wt1neg
Hspe1	1.41083e-12	0.280841	0.447	0.309	3.17748e-08	PECs_Wt1neg
Rpl18	1.4984e-12	0.393506	0.544	0.466	3.3747e-08	PECs_Wt1neg
Gm2a	1.50787e-12	0.385604	0.526	0.423	3.39601e-08	PECs_Wt1neg
Hspd1	1.53466e-12	0.323771	0.542	0.457	3.45636e-08	PECs_Wt1neg
Tmsb10	1.63545e-12	0.481248	0.731	0.747	3.68336e-08	PECs_Wt1neg
Msra	1.68392e-12	0.266127	0.287	0.17	3.79253e-08	PECs_Wt1neg
Fras1	1.74564e-12	0.37376	0.174	0.086	3.93152e-08	PECs_Wt1neg
Gatb	2.11792e-12	0.358738	0.183	0.09	4.76998e-08	PECs_Wt1neg
Ltbp4	2.31122e-12	0.687686	0.284	0.187	5.20534e-08	PECs_Wt1neg
Slc12a2	2.34586e-12	0.305555	0.336	0.214	5.28335e-08	PECs_Wt1neg
Adgrl2	2.35785e-12	0.347206	0.298	0.182	5.31035e-08	PECs_Wt1neg
Glis2	2.47882e-12	0.481178	0.508	0.422	5.58279e-08	PECs_Wt1neg
Sod1	2.83814e-12	0.282188	0.774	0.845	6.39207e-08	PECs_Wt1neg
Erh	3.71191e-12	0.306989	0.348	0.228	8.35996e-08	PECs_Wt1neg
Nop56	3.7999e-12	0.377008	0.35	0.227	8.55814e-08	PECs_Wt1neg
Arid1b	3.81374e-12	0.367626	0.454	0.344	8.5893e-08	PECs_Wt1neg
Snrpe	4.74474e-12	0.383197	0.488	0.377	1.06861e-07	PECs_Wt1neg
Ypel2	5.21272e-12	0.32888	0.244	0.138	1.17401e-07	PECs_Wt1neg
H3f3b	5.71415e-12	0.2702	0.853	0.925	1.28694e-07	PECs_Wt1neg
Itpr2	6.03609e-12	0.301222	0.246	0.137	1.35945e-07	PECs_Wt1neg
Nucb2	6.90271e-12	0.255726	0.226	0.12	1.55463e-07	PECs_Wt1neg
Atxn1	7.21149e-12	0.398577	0.296	0.185	1.62417e-07	PECs_Wt1neg
Hoxb6	7.85581e-12	0.298805	0.302	0.182	1.76929e-07	PECs_Wt1neg
Malat1	8.28291e-12	0.980819	0.977	0.983	1.86548e-07	PECs_Wt1neg
Irak1bp1	8.72874e-12	0.271743	0.149	0.069	1.96589e-07	PECs_Wt1neg
Cnpy2	8.73562e-12	0.399953	0.339	0.222	1.96744e-07	PECs_Wt1neg
Fzd1	1.01464e-11	0.311416	0.201	0.105	2.28518e-07	PECs_Wt1neg
Cct4	1.03254e-11	0.415697	0.625	0.623	2.3255e-07	PECs_Wt1neg
Cks1b	1.05014e-11	0.272362	0.169	0.082	2.36512e-07	PECs_Wt1neg
Cttn	1.07546e-11	0.381837	0.582	0.558	2.42216e-07	PECs_Wt1neg
Rpl15	1.24855e-11	0.350006	0.384	0.264	2.81197e-07	PECs_Wt1neg
Slc37a4	1.55523e-11	0.350331	0.244	0.139	3.5027e-07	PECs_Wt1neg
Prdx6	1.98792e-11	0.504116	0.621	0.624	4.47718e-07	PECs_Wt1neg
Tcim	2.101e-11	0.305011	0.251	0.143	4.73186e-07	PECs_Wt1neg
Slc25a4	2.13687e-11	0.328324	0.711	0.748	4.81267e-07	PECs_Wt1neg
Gm8186	2.39196e-11	0.334281	0.345	0.231	5.38718e-07	PECs_Wt1neg
Zmiz1	3.29295e-11	0.404074	0.494	0.379	7.41637e-07	PECs_Wt1neg
Pfn1	5.44452e-11	0.384512	0.758	0.858	1.22622e-06	PECs_Wt1neg
Nectin3	8.92843e-11	0.40714	0.438	0.337	2.01086e-06	PECs_Wt1neg
Slc6a6	1.12361e-10	0.548446	0.822	0.87	2.5306e-06	PECs_Wt1neg
Spcs3	1.15462e-10	0.51046	0.404	0.316	2.60043e-06	PECs_Wt1neg
Hadh	1.29596e-10	0.280329	0.535	0.46	2.91876e-06	PECs_Wt1neg
C1ra	1.31699e-10	0.571154	0.262	0.168	2.96613e-06	PECs_Wt1neg
Pnp	1.96957e-10	0.334899	0.438	0.334	4.43586e-06	PECs_Wt1neg
St13	2.22764e-10	0.361839	0.702	0.768	5.01709e-06	PECs_Wt1neg
Spr	2.48638e-10	0.2634	0.345	0.232	5.59982e-06	PECs_Wt1neg
Cfdp1	2.66363e-10	0.385411	0.479	0.39	5.99902e-06	PECs_Wt1neg
Cd302	2.92298e-10	0.332931	0.237	0.139	6.58313e-06	PECs_Wt1neg
Adss	3.87267e-10	0.419552	0.51	0.466	8.72203e-06	PECs_Wt1neg
Celsr2	4.53294e-10	0.517407	0.348	0.253	1.02091e-05	PECs_Wt1neg
L1cam	4.55562e-10	0.287502	0.142	0.068	1.02602e-05	PECs_Wt1neg
Odc1	8.3826e-10	0.336526	0.528	0.471	1.88793e-05	PECs_Wt1neg
Rnaset2a	8.42979e-10	0.35054	0.569	0.52	1.89856e-05	PECs_Wt1neg
Bak1	8.85212e-10	0.280028	0.255	0.155	1.99367e-05	PECs_Wt1neg
Gm5148	1.01199e-09	0.31921	0.357	0.254	2.2792e-05	PECs_Wt1neg
Rps25	1.15032e-09	0.416551	0.582	0.519	2.59076e-05	PECs_Wt1neg
Rtp4	1.52994e-09	0.262082	0.135	0.065	3.44573e-05	PECs_Wt1neg
Fbln7	1.57064e-09	0.434706	0.165	0.089	3.5374e-05	PECs_Wt1neg
Tcaf1	1.73337e-09	0.412345	0.463	0.376	3.9039e-05	PECs_Wt1neg
Ak2	2.2641e-09	0.371765	0.427	0.345	5.09921e-05	PECs_Wt1neg
Sars	2.44235e-09	0.423604	0.528	0.483	5.50065e-05	PECs_Wt1neg
Lhfp	2.71989e-09	0.279974	0.144	0.074	6.12574e-05	PECs_Wt1neg
Mpc2	2.80411e-09	0.400839	0.702	0.744	6.31541e-05	PECs_Wt1neg
Crip2	2.8785e-09	0.484136	0.463	0.394	6.48295e-05	PECs_Wt1neg
Cntln	2.97488e-09	0.31278	0.235	0.142	6.70003e-05	PECs_Wt1neg
Atp6v1b2	3.17749e-09	0.476248	0.571	0.563	7.15635e-05	PECs_Wt1neg
Naca	3.35495e-09	0.379682	0.512	0.438	7.55602e-05	PECs_Wt1neg
S100a16	3.48886e-09	0.429752	0.506	0.464	7.85762e-05	PECs_Wt1neg
Nipsnap1	3.51094e-09	0.274454	0.262	0.167	7.90733e-05	PECs_Wt1neg
Eif3f	4.89565e-09	0.375541	0.549	0.524	0.00011026	PECs_Wt1neg
Nme1	5.19277e-09	0.546239	0.598	0.642	0.000116951	PECs_Wt1neg
Polr1c	5.51546e-09	0.301963	0.361	0.266	0.000124219	PECs_Wt1neg
Zfp704	5.98994e-09	0.348682	0.309	0.211	0.000134905	PECs_Wt1neg
Tuba1c	6.59382e-09	0.315414	0.438	0.343	0.000148506	PECs_Wt1neg
Mcm5	7.44385e-09	0.256984	0.131	0.065	0.00016765	PECs_Wt1neg
Lamc2	7.9792e-09	0.250597	0.203	0.118	0.000179708	PECs_Wt1neg
2810474O19Rik	8.37431e-09	0.345537	0.375	0.273	0.000188606	PECs_Wt1neg
Aldh4a1	8.61607e-09	0.257914	0.336	0.237	0.000194051	PECs_Wt1neg
Bag3	9.07377e-09	0.329738	0.427	0.337	0.00020436	PECs_Wt1neg
Rrp1	9.32305e-09	0.456201	0.535	0.493	0.000209974	PECs_Wt1neg
Pabpc1	9.8584e-09	0.282013	0.808	0.91	0.000222031	PECs_Wt1neg
Clmn	1.09094e-08	0.452772	0.47	0.392	0.000245701	PECs_Wt1neg
Got2	1.13131e-08	0.359449	0.571	0.559	0.000254793	PECs_Wt1neg
Slc25a39	1.32188e-08	0.357023	0.54	0.499	0.000297713	PECs_Wt1neg
Hsd17b11	1.41567e-08	0.424037	0.519	0.474	0.000318838	PECs_Wt1neg
Manf	1.47247e-08	0.384447	0.528	0.472	0.000331629	PECs_Wt1neg
Serpinb6a	1.50548e-08	0.437252	0.63	0.684	0.000339064	PECs_Wt1neg
Dusp22	1.55093e-08	0.397067	0.366	0.283	0.000349301	PECs_Wt1neg
Phb2	1.60252e-08	0.361523	0.447	0.376	0.00036092	PECs_Wt1neg
Npdc1	1.75823e-08	0.262242	0.264	0.167	0.000395988	PECs_Wt1neg
Ap2a2	2.01787e-08	0.372122	0.352	0.263	0.000454464	PECs_Wt1neg
Sord	2.19393e-08	0.30796	0.318	0.227	0.000494117	PECs_Wt1neg
Ptprs	2.23036e-08	0.314981	0.205	0.124	0.000502322	PECs_Wt1neg
Prelid1	2.51392e-08	0.329704	0.436	0.354	0.000566186	PECs_Wt1neg
Pxk	2.63891e-08	0.29996	0.37	0.278	0.000594335	PECs_Wt1neg
Snrpd1	2.74886e-08	0.357106	0.381	0.297	0.000619098	PECs_Wt1neg
Tspo	2.75342e-08	0.349239	0.544	0.514	0.000620125	PECs_Wt1neg
Sh3rf1	3.03383e-08	0.325417	0.291	0.197	0.000683279	PECs_Wt1neg
Prmt1	3.13509e-08	0.416256	0.488	0.435	0.000706086	PECs_Wt1neg
Erp29	3.1547e-08	0.289817	0.418	0.327	0.000710501	PECs_Wt1neg
Bsg	3.32479e-08	0.264644	0.786	0.864	0.00074881	PECs_Wt1neg
Tagln2	3.50371e-08	0.34699	0.831	0.863	0.000789105	PECs_Wt1neg
Aco1	3.89013e-08	0.301444	0.381	0.292	0.000876134	PECs_Wt1neg
Txnl4a	4.06584e-08	0.290289	0.284	0.19	0.000915708	PECs_Wt1neg
Lpgat1	4.20207e-08	0.318521	0.388	0.302	0.00094639	PECs_Wt1neg
Cib1	4.68135e-08	0.285764	0.325	0.236	0.00105433	PECs_Wt1neg
Tmbim4	5.29611e-08	0.475062	0.585	0.614	0.00119279	PECs_Wt1neg
Bcl7c	5.58685e-08	0.294266	0.14	0.074	0.00125827	PECs_Wt1neg
Spry2	7.7057e-08	0.261637	0.21	0.13	0.00173548	PECs_Wt1neg
Nceh1	7.94109e-08	0.492259	0.397	0.341	0.00178849	PECs_Wt1neg
Polr2f	7.95853e-08	0.336602	0.368	0.28	0.00179242	PECs_Wt1neg
Copa	8.71809e-08	0.299038	0.693	0.728	0.00196349	PECs_Wt1neg
Calm3	8.93997e-08	0.316564	0.578	0.578	0.00201346	PECs_Wt1neg
Tmem258	1.00055e-07	0.368157	0.578	0.58	0.00225344	PECs_Wt1neg
Ehmt2	1.22426e-07	0.314825	0.334	0.247	0.00275728	PECs_Wt1neg
Chd3	1.25755e-07	0.44006	0.571	0.532	0.00283224	PECs_Wt1neg
Ran	1.37435e-07	0.411219	0.67	0.756	0.00309532	PECs_Wt1neg
Tars	1.79992e-07	0.267934	0.368	0.282	0.00405377	PECs_Wt1neg
Timm13	1.90533e-07	0.450201	0.485	0.44	0.00429118	PECs_Wt1neg
Eno1	1.96423e-07	0.388583	0.578	0.587	0.00442383	PECs_Wt1neg
H2afz	2.03229e-07	0.284839	0.345	0.251	0.00457713	PECs_Wt1neg
Blmh	2.05177e-07	0.320622	0.456	0.383	0.004621	PECs_Wt1neg
Fau	2.09694e-07	0.387132	0.406	0.314	0.00472273	PECs_Wt1neg
Strbp	2.19851e-07	0.289653	0.361	0.264	0.00495148	PECs_Wt1neg
Spg21	2.28999e-07	0.29186	0.397	0.308	0.00515751	PECs_Wt1neg
Col18a1	2.64234e-07	0.464749	0.786	0.853	0.00595109	PECs_Wt1neg
Taldo1	2.81158e-07	0.421281	0.582	0.59	0.00633225	PECs_Wt1neg
Rps27l	3.28138e-07	0.372369	0.51	0.479	0.00739032	PECs_Wt1neg
Igsf8	3.4274e-07	0.330202	0.275	0.196	0.00771918	PECs_Wt1neg
Rrbp1	3.42787e-07	0.340679	0.691	0.742	0.00772024	PECs_Wt1neg
Des	3.95658e-07	0.428162	0.122	0.066	0.00891101	PECs_Wt1neg
Rdh10	4.33158e-07	0.320284	0.305	0.228	0.00975559	PECs_Wt1neg
Cpox	4.49046e-07	0.267811	0.357	0.267	0.0101134	PECs_Wt1neg
Hmgb1	4.49532e-07	0.386194	0.512	0.451	0.0101244	PECs_Wt1neg
Suclg2	4.91276e-07	0.31047	0.53	0.47	0.0110645	PECs_Wt1neg
Hnrnpa0	5.04737e-07	0.288714	0.716	0.771	0.0113677	PECs_Wt1neg
Camk2n1	5.12337e-07	0.315812	0.569	0.524	0.0115389	PECs_Wt1neg
Trp53	5.1661e-07	0.283364	0.479	0.419	0.0116351	PECs_Wt1neg
Foxp4	6.04894e-07	0.317313	0.253	0.17	0.0136234	PECs_Wt1neg
Tuba1a	6.35248e-07	0.465907	0.722	0.791	0.0143071	PECs_Wt1neg
Git1	6.96792e-07	0.256956	0.305	0.217	0.0156931	PECs_Wt1neg
Klf10	8.37314e-07	0.386033	0.339	0.258	0.018858	PECs_Wt1neg
Prnp	8.44451e-07	0.326804	0.661	0.686	0.0190187	PECs_Wt1neg
Cct8	8.4632e-07	0.340679	0.594	0.615	0.0190608	PECs_Wt1neg
Mia2	9.44624e-07	0.411281	0.598	0.652	0.0212748	PECs_Wt1neg
H2afy	9.62681e-07	0.372432	0.551	0.528	0.0216815	PECs_Wt1neg
Fkbp1a	9.64268e-07	0.316493	0.695	0.805	0.0217172	PECs_Wt1neg
Mrpl18	1.00606e-06	0.344401	0.404	0.333	0.0226584	PECs_Wt1neg
Eif3l	1.03459e-06	0.340668	0.551	0.54	0.0233011	PECs_Wt1neg
Nbea	1.0898e-06	0.290409	0.228	0.151	0.0245445	PECs_Wt1neg
Rpl27a	1.26346e-06	0.320703	0.456	0.408	0.0284557	PECs_Wt1neg
Cd47	1.31746e-06	0.309611	0.688	0.743	0.0296719	PECs_Wt1neg
Cct5	1.32814e-06	0.352593	0.587	0.609	0.0299124	PECs_Wt1neg
Pknox1	1.33682e-06	0.257925	0.203	0.127	0.0301079	PECs_Wt1neg
Pebp1	1.33969e-06	0.328452	0.564	0.567	0.0301726	PECs_Wt1neg
Iars	1.40919e-06	0.257941	0.289	0.208	0.0317378	PECs_Wt1neg
Rpl13a	1.42998e-06	0.302156	0.341	0.261	0.0322061	PECs_Wt1neg
Acot13	1.52871e-06	0.271793	0.251	0.173	0.0344296	PECs_Wt1neg
4930402H24Rik	1.53317e-06	0.302562	0.393	0.316	0.0345301	PECs_Wt1neg
Gnl3	1.58427e-06	0.431125	0.413	0.354	0.035681	PECs_Wt1neg
Gtf2i	1.6611e-06	0.408851	0.497	0.446	0.0374114	PECs_Wt1neg
Cdk6	1.72997e-06	0.339499	0.332	0.257	0.0389624	PECs_Wt1neg
C1qbp	1.92728e-06	0.281302	0.296	0.216	0.0434061	PECs_Wt1neg
Glrx3	1.95638e-06	0.340536	0.377	0.305	0.0440615	PECs_Wt1neg
Limd1	1.97929e-06	0.296504	0.415	0.337	0.0445775	PECs_Wt1neg
Dusp5	2.02171e-06	0.323315	0.266	0.191	0.0455329	PECs_Wt1neg
Sf3b3	2.57824e-06	0.301032	0.357	0.281	0.0580671	PECs_Wt1neg
Rnh1	2.68918e-06	0.334133	0.465	0.434	0.0605657	PECs_Wt1neg
Clta	2.87257e-06	0.321154	0.63	0.682	0.0646961	PECs_Wt1neg
Rps6	2.88761e-06	0.253834	0.217	0.145	0.0650348	PECs_Wt1neg
Gm10073	3.37173e-06	0.611129	0.465	0.482	0.0759381	PECs_Wt1neg
Uap1	3.60104e-06	0.254268	0.323	0.243	0.0811027	PECs_Wt1neg
Pabpc4	3.76389e-06	0.344939	0.296	0.218	0.0847704	PECs_Wt1neg
Trim28	3.97249e-06	0.344022	0.467	0.41	0.0894684	PECs_Wt1neg
Pak4	4.26453e-06	0.260686	0.255	0.183	0.0960457	PECs_Wt1neg
Nphp1	4.54675e-06	0.257369	0.251	0.17	0.102402	PECs_Wt1neg
Gpc4	4.7299e-06	0.267112	0.388	0.32	0.106527	PECs_Wt1neg
Rhbdf1	4.91068e-06	0.353747	0.354	0.286	0.110598	PECs_Wt1neg
Rpl10a	5.48766e-06	0.250729	0.233	0.161	0.123593	PECs_Wt1neg
Pbx1	6.82308e-06	0.395679	0.485	0.449	0.153669	PECs_Wt1neg
Carhsp1	7.29806e-06	0.35765	0.388	0.333	0.164367	PECs_Wt1neg
Ssr2	7.39504e-06	0.358856	0.51	0.498	0.166551	PECs_Wt1neg
Snhg18	7.53217e-06	0.368082	0.393	0.336	0.16964	PECs_Wt1neg
Hnrnpa1	7.82153e-06	0.327411	0.524	0.507	0.176156	PECs_Wt1neg
Dmpk	8.1818e-06	0.356042	0.176	0.113	0.18427	PECs_Wt1neg
Myo9a	8.72017e-06	0.432707	0.535	0.508	0.196396	PECs_Wt1neg
Dnmt1	8.79523e-06	0.278215	0.203	0.135	0.198086	PECs_Wt1neg
Slc25a24	8.86136e-06	0.289314	0.345	0.283	0.199576	PECs_Wt1neg
Snrpa1	8.86921e-06	0.265038	0.262	0.191	0.199752	PECs_Wt1neg
Ssr4	9.2028e-06	0.307462	0.503	0.491	0.207265	PECs_Wt1neg
Tuft1	9.25821e-06	0.377931	0.305	0.237	0.208513	PECs_Wt1neg
Elob	9.73365e-06	0.289882	0.684	0.739	0.219221	PECs_Wt1neg
Rnf6	9.8053e-06	0.311479	0.37	0.3	0.220835	PECs_Wt1neg
Socs2	9.84237e-06	0.267334	0.278	0.204	0.22167	PECs_Wt1neg
Ddx58	9.94301e-06	0.250667	0.291	0.213	0.223936	PECs_Wt1neg
Slc20a1	1.08269e-05	0.392182	0.334	0.259	0.243844	PECs_Wt1neg
Csrp2	1.09812e-05	0.263516	0.391	0.331	0.247319	PECs_Wt1neg
Ndrg2	1.16131e-05	0.270196	0.172	0.108	0.261549	PECs_Wt1neg
Ftl1-ps1	1.17138e-05	0.347147	0.442	0.404	0.263819	PECs_Wt1neg
Lig1	1.17433e-05	0.273403	0.183	0.121	0.264483	PECs_Wt1neg
Bcl9l	1.25622e-05	0.277216	0.361	0.291	0.282925	PECs_Wt1neg
H6pd	1.52956e-05	0.416629	0.546	0.572	0.344488	PECs_Wt1neg
S100a6	1.57449e-05	1.07906	0.587	0.627	0.354607	PECs_Wt1neg
Atp6v1g1	1.65415e-05	0.271056	0.623	0.662	0.372547	PECs_Wt1neg
Tmem37	1.80194e-05	0.407279	0.341	0.289	0.405833	PECs_Wt1neg
Srxn1	2.17705e-05	0.443787	0.28	0.214	0.490316	PECs_Wt1neg
Nop53	2.30764e-05	0.297286	0.415	0.346	0.519727	PECs_Wt1neg
Gbp2	2.41107e-05	0.415411	0.289	0.228	0.543022	PECs_Wt1neg
Cspp1	2.55885e-05	0.293731	0.264	0.196	0.576303	PECs_Wt1neg
Cdkn1a	2.56379e-05	0.28025	0.366	0.296	0.577417	PECs_Wt1neg
Snrpd3	2.57228e-05	0.315136	0.524	0.509	0.579329	PECs_Wt1neg
Bax	3.02362e-05	0.298564	0.418	0.371	0.680979	PECs_Wt1neg
Cox7c	3.22991e-05	0.299692	0.476	0.399	0.72744	PECs_Wt1neg
Banf1	3.47082e-05	0.348103	0.562	0.589	0.781697	PECs_Wt1neg
Bzw1	3.69338e-05	0.276955	0.707	0.834	0.831823	PECs_Wt1neg
Mospd3	4.04672e-05	0.254665	0.438	0.397	0.911402	PECs_Wt1neg
Mlec	4.35257e-05	0.284607	0.607	0.624	0.980285	PECs_Wt1neg
Cavin3	4.59694e-05	0.263111	0.316	0.253	1	PECs_Wt1neg
Hspa9	5.42199e-05	0.395667	0.578	0.618	1	PECs_Wt1neg
Cenpb	5.81912e-05	0.257317	0.442	0.4	1	PECs_Wt1neg
Cct3	5.81969e-05	0.292974	0.467	0.447	1	PECs_Wt1neg
Rexo2	6.02486e-05	0.271066	0.585	0.602	1	PECs_Wt1neg
Dock1	6.3606e-05	0.282868	0.343	0.274	1	PECs_Wt1neg
Taf1d	6.5354e-05	0.35071	0.339	0.276	1	PECs_Wt1neg
Jcad	7.23289e-05	0.258829	0.187	0.132	1	PECs_Wt1neg
Ror1	7.6391e-05	0.26008	0.178	0.123	1	PECs_Wt1neg
Eif3e	7.70995e-05	0.25316	0.576	0.596	1	PECs_Wt1neg
Hspb1	7.77614e-05	0.402636	0.573	0.588	1	PECs_Wt1neg
Aida	8.02868e-05	0.272472	0.404	0.347	1	PECs_Wt1neg
Ugdh	8.85113e-05	0.321809	0.327	0.274	1	PECs_Wt1neg
Glud1	8.97382e-05	0.259184	0.623	0.71	1	PECs_Wt1neg
Plpbp	9.45507e-05	0.259584	0.327	0.273	1	PECs_Wt1neg
Nsun2	0.000121113	0.346879	0.429	0.398	1	PECs_Wt1neg
Plin3	0.00012968	0.265561	0.336	0.281	1	PECs_Wt1neg
Tbrg1	0.00013749	0.284435	0.366	0.304	1	PECs_Wt1neg
Psmb1	0.000139947	0.299982	0.688	0.786	1	PECs_Wt1neg
Bcl2l1	0.000153102	0.312239	0.4	0.358	1	PECs_Wt1neg
Npr2	0.000157068	0.357161	0.266	0.209	1	PECs_Wt1neg
Park7	0.000167154	0.276835	0.481	0.471	1	PECs_Wt1neg
Rpl10	0.000176863	0.318765	0.363	0.309	1	PECs_Wt1neg
Scrn1	0.000178377	0.370176	0.262	0.213	1	PECs_Wt1neg
Mettl7a1	0.000188107	0.41284	0.442	0.427	1	PECs_Wt1neg
Sh3d19	0.000189162	0.368972	0.571	0.591	1	PECs_Wt1neg
Mrpl50	0.000205493	0.263377	0.318	0.266	1	PECs_Wt1neg
U2af1	0.000213663	0.278403	0.456	0.424	1	PECs_Wt1neg
Cct7	0.000226069	0.348423	0.474	0.452	1	PECs_Wt1neg
Chmp2b	0.000230063	0.294138	0.503	0.511	1	PECs_Wt1neg
Ergic3	0.000231112	0.288769	0.524	0.503	1	PECs_Wt1neg
Sdhb	0.000240563	0.289962	0.494	0.474	1	PECs_Wt1neg
Hnrnpa3	0.000259153	0.320181	0.53	0.489	1	PECs_Wt1neg
Psmb4	0.000259783	0.267069	0.675	0.771	1	PECs_Wt1neg
Prdx2	0.000290053	0.28222	0.605	0.658	1	PECs_Wt1neg
Gspt1	0.000292864	0.335934	0.524	0.552	1	PECs_Wt1neg
2210016L21Rik	0.00029569	0.285794	0.327	0.272	1	PECs_Wt1neg
Plcb4	0.000299894	0.297551	0.181	0.13	1	PECs_Wt1neg
Vmp1	0.000313498	0.303185	0.521	0.529	1	PECs_Wt1neg
Eif2s2	0.000330911	0.288599	0.591	0.632	1	PECs_Wt1neg
Nono	0.000393629	0.276533	0.558	0.573	1	PECs_Wt1neg
Gm2000	0.000409628	0.450581	0.357	0.334	1	PECs_Wt1neg
Eif5b	0.000431801	0.422386	0.718	0.785	1	PECs_Wt1neg
Gcn1l1	0.000433655	0.256738	0.194	0.142	1	PECs_Wt1neg
Srpk1	0.000445747	0.291442	0.343	0.293	1	PECs_Wt1neg
Eif3c	0.000469275	0.264905	0.698	0.805	1	PECs_Wt1neg
Eif3h	0.000497106	0.284986	0.591	0.629	1	PECs_Wt1neg
Pvr	0.000502444	0.291937	0.289	0.238	1	PECs_Wt1neg
Dstn	0.000579334	0.251622	0.564	0.586	1	PECs_Wt1neg
Tecr	0.000588649	0.332653	0.58	0.582	1	PECs_Wt1neg
Timp2	0.000644346	0.386186	0.797	0.84	1	PECs_Wt1neg
Tbca	0.000672108	0.267269	0.596	0.667	1	PECs_Wt1neg
Rfc2	0.000675551	0.342685	0.305	0.253	1	PECs_Wt1neg
Psma7	0.000708682	0.374932	0.553	0.581	1	PECs_Wt1neg
Usp11	0.000777991	0.298093	0.135	0.093	1	PECs_Wt1neg
Txn2	0.000797458	0.266933	0.544	0.567	1	PECs_Wt1neg
Psma3	0.000814338	0.263162	0.323	0.271	1	PECs_Wt1neg
Pdzd2	0.000899294	0.260658	0.149	0.232	1	PECs_Wt1neg
Ranbp1	0.000915167	0.326889	0.42	0.407	1	PECs_Wt1neg
Atp5d	0.00104317	0.265451	0.634	0.696	1	PECs_Wt1neg
Mta1	0.00113317	0.29536	0.384	0.343	1	PECs_Wt1neg
Eif4g1	0.00117412	0.273234	0.679	0.775	1	PECs_Wt1neg
Btd	0.00133278	0.251022	0.278	0.225	1	PECs_Wt1neg
Marc2	0.00153062	0.311716	0.544	0.576	1	PECs_Wt1neg
Gclm	0.00161011	0.29875	0.436	0.421	1	PECs_Wt1neg
Twsg1	0.00165421	0.37518	0.451	0.433	1	PECs_Wt1neg
Aars	0.00175156	0.250439	0.289	0.24	1	PECs_Wt1neg
Tjp2	0.00179036	0.333473	0.372	0.324	1	PECs_Wt1neg
Ddx39b	0.00195604	0.329249	0.567	0.585	1	PECs_Wt1neg
Trabd2b	0.00201612	0.398051	0.433	0.41	1	PECs_Wt1neg
B4galt1	0.0021449	0.29204	0.479	0.491	1	PECs_Wt1neg
Dap	0.00220713	0.278341	0.483	0.484	1	PECs_Wt1neg
Cped1	0.00231787	0.261103	0.14	0.102	1	PECs_Wt1neg
Usp10	0.00245189	0.280734	0.325	0.285	1	PECs_Wt1neg
Fstl1	0.00246343	0.421841	0.429	0.661	1	PECs_Wt1neg
Gpd1l	0.00257629	0.251819	0.309	0.264	1	PECs_Wt1neg
Tnrc18	0.00283427	0.270352	0.309	0.26	1	PECs_Wt1neg
Plpp3	0.00283692	0.727948	0.535	0.585	1	PECs_Wt1neg
Psmb6	0.0029195	0.266973	0.508	0.509	1	PECs_Wt1neg
Hdlbp	0.00292186	0.255087	0.707	0.8	1	PECs_Wt1neg
Mybbp1a	0.00293381	0.260709	0.282	0.239	1	PECs_Wt1neg
F3	0.00295615	0.513538	0.424	0.42	1	PECs_Wt1neg
Csnk2b	0.00347991	0.276693	0.612	0.676	1	PECs_Wt1neg
Ipmk	0.00373089	0.265778	0.248	0.207	1	PECs_Wt1neg
Srsf11	0.00373407	0.320997	0.666	0.736	1	PECs_Wt1neg
Map4k4	0.00400554	0.313837	0.571	0.586	1	PECs_Wt1neg
Psma4	0.00407965	0.261302	0.54	0.55	1	PECs_Wt1neg
Klf4	0.00411689	0.446075	0.503	0.525	1	PECs_Wt1neg
Mcm4	0.00508079	0.256854	0.19	0.149	1	PECs_Wt1neg
Hnrnpab	0.00510504	0.303845	0.42	0.406	1	PECs_Wt1neg
1110004F10Rik	0.00526071	0.256567	0.56	0.599	1	PECs_Wt1neg
Trio	0.00560309	0.350926	0.388	0.359	1	PECs_Wt1neg
Gprasp1	0.00572575	0.261652	0.192	0.154	1	PECs_Wt1neg
Morf4l2	0.00575444	0.253638	0.585	0.628	1	PECs_Wt1neg
Gtf2f1	0.005825	0.264943	0.334	0.296	1	PECs_Wt1neg
Tpm3-rs7	0.00598712	0.339804	0.336	0.311	1	PECs_Wt1neg
Igf1r	0.00600072	0.308037	0.63	0.674	1	PECs_Wt1neg
Acly	0.00618506	0.256334	0.411	0.389	1	PECs_Wt1neg
2200002D01Rik	0.00641057	0.445185	0.339	0.324	1	PECs_Wt1neg
Ankrd1	0.00649605	0.814023	0.323	0.318	1	PECs_Wt1neg
Zc2hc1a	0.00660569	0.262857	0.343	0.306	1	PECs_Wt1neg
Rtn4	0.00668794	0.259896	0.7	0.794	1	PECs_Wt1neg
Pgd	0.00674646	0.251673	0.422	0.404	1	PECs_Wt1neg
Pdcd6	0.00678574	0.298066	0.492	0.516	1	PECs_Wt1neg
Tkfc	0.00683128	0.33682	0.264	0.231	1	PECs_Wt1neg
Metap1	0.00733791	0.273485	0.334	0.299	1	PECs_Wt1neg
1810058I24Rik	0.00799903	0.256039	0.521	0.554	1	PECs_Wt1neg
Gadl1	0.00808653	0.387445	0.386	0.399	1	PECs_Wt1neg
Col1a2	0.00818979	1.42996	0.271	0.392	1	PECs_Wt1neg
Hmgb3	0.00857366	0.285767	0.339	0.314	1	PECs_Wt1neg
Maged1	0.00911203	0.264222	0.521	0.519	1	PECs_Wt1neg
Zwint	0.00921206	0.347007	0.354	0.351	1	PECs_Wt1neg
Eif3b	0.00925412	0.284777	0.544	0.589	1	PECs_Wt1neg
Cp	0	2.73721	0.944	0.061	0	PECs_Wt1pos
Gstm1	0	2.19786	0.952	0.233	0	PECs_Wt1pos
Akap12	0	1.97517	0.895	0.358	0	PECs_Wt1pos
Cpe	0	1.9418	0.798	0.074	0	PECs_Wt1pos
Adamts1	0	1.83551	0.913	0.303	0	PECs_Wt1pos
Tnc	0	1.83421	0.596	0.019	0	PECs_Wt1pos
C3	0	1.79674	0.672	0.03	0	PECs_Wt1pos
Col4a1	0	1.74879	0.91	0.143	0	PECs_Wt1pos
Spink1	0	1.71498	0.451	0.105	0	PECs_Wt1pos
Adamts5	0	1.71485	0.643	0.037	0	PECs_Wt1pos
Dkk3	0	1.69978	0.708	0.04	0	PECs_Wt1pos
Cdh6	0	1.6839	0.712	0.045	0	PECs_Wt1pos
Cldn2	0	1.63376	0.614	0.076	0	PECs_Wt1pos
Bgn	0	1.62055	0.599	0.162	0	PECs_Wt1pos
Pax8	0	1.55714	0.89	0.163	0	PECs_Wt1pos
Sox9	0	1.47341	0.491	0.039	0	PECs_Wt1pos
Gc	0	1.47058	0.392	0.02	0	PECs_Wt1pos
Cldn1	0	1.46307	0.848	0.142	0	PECs_Wt1pos
Stc2	0	1.45186	0.698	0.022	0	PECs_Wt1pos
Gpx3	0	1.43169	0.965	0.636	0	PECs_Wt1pos
Lsp1	0	1.4255	0.533	0.152	0	PECs_Wt1pos
Sod3	0	1.4232	0.782	0.208	0	PECs_Wt1pos
Osr2	0	1.40938	0.635	0.035	0	PECs_Wt1pos
Hbegf	0	1.39456	0.752	0.131	0	PECs_Wt1pos
Scin	0	1.36372	0.537	0.049	0	PECs_Wt1pos
Tns1	0	1.29261	0.923	0.227	0	PECs_Wt1pos
Aldob	0	1.27916	0.496	0.116	0	PECs_Wt1pos
Col4a2	0	1.27241	0.822	0.127	0	PECs_Wt1pos
Itga1	0	1.26798	0.756	0.308	0	PECs_Wt1pos
Fhl2	0	1.26665	0.66	0.038	0	PECs_Wt1pos
Nr2f2	0	1.26429	0.956	0.717	0	PECs_Wt1pos
Ntn4	0	1.24186	0.753	0.24	0	PECs_Wt1pos
Lgals3bp	0	1.24113	0.723	0.178	0	PECs_Wt1pos
Id3	0	1.22059	0.727	0.135	0	PECs_Wt1pos
Bicc1	0	1.2037	0.837	0.385	0	PECs_Wt1pos
Rbp1	0	1.20295	0.579	0.025	0	PECs_Wt1pos
Igfbp4	0	1.20289	0.548	0.105	0	PECs_Wt1pos
Acot1	0	1.2025	0.685	0.102	0	PECs_Wt1pos
Comt	0	1.16818	0.706	0.27	0	PECs_Wt1pos
Clstn2	0	1.15799	0.446	0.014	0	PECs_Wt1pos
Syne2	0	1.13742	0.849	0.234	0	PECs_Wt1pos
Dpysl3	0	1.12464	0.652	0.044	0	PECs_Wt1pos
Tgm2	0	1.11177	0.803	0.101	0	PECs_Wt1pos
Tmem176b	0	1.1048	0.964	0.74	0	PECs_Wt1pos
Maf	0	1.07501	0.781	0.106	0	PECs_Wt1pos
Wfdc16	0	1.07131	0.264	0.008	0	PECs_Wt1pos
Ly6e	0	1.0662	0.747	0.231	0	PECs_Wt1pos
Adgrg1	0	1.04435	0.659	0.13	0	PECs_Wt1pos
Vcam1	0	1.01466	0.489	0.043	0	PECs_Wt1pos
Ptpn13	0	1.0114	0.803	0.295	0	PECs_Wt1pos
Gprc5a	0	0.99625	0.56	0.144	0	PECs_Wt1pos
Cdh16	0	0.987912	0.659	0.152	0	PECs_Wt1pos
Tinagl1	0	0.973798	0.664	0.111	0	PECs_Wt1pos
Fbn1	0	0.961446	0.398	0.019	0	PECs_Wt1pos
Crispld2	0	0.960283	0.364	0.053	0	PECs_Wt1pos
Cav1	0	0.935892	0.522	0.071	0	PECs_Wt1pos
Rnase4	0	0.931765	0.634	0.085	0	PECs_Wt1pos
Bmp3	0	0.925896	0.355	0.011	0	PECs_Wt1pos
Tes	0	0.914168	0.647	0.145	0	PECs_Wt1pos
Folh1	0	0.907377	0.549	0.025	0	PECs_Wt1pos
Srd5a1	0	0.906851	0.368	0.042	0	PECs_Wt1pos
Ifitm3	0	0.903624	0.63	0.161	0	PECs_Wt1pos
Nid1	0	0.897237	0.496	0.069	0	PECs_Wt1pos
Lamb1	0	0.87773	0.598	0.099	0	PECs_Wt1pos
Wwc1	0	0.876906	0.597	0.096	0	PECs_Wt1pos
Met	0	0.876199	0.642	0.109	0	PECs_Wt1pos
Ddah1	0	0.866121	0.609	0.175	0	PECs_Wt1pos
Npm1	0	0.851338	0.938	0.771	0	PECs_Wt1pos
Ar	0	0.851256	0.553	0.043	0	PECs_Wt1pos
Pdzk1ip1	0	0.843873	0.56	0.135	0	PECs_Wt1pos
Tenm2	0	0.829215	0.267	0.019	0	PECs_Wt1pos
Slc16a12	0	0.815073	0.509	0.059	0	PECs_Wt1pos
1700011H14Rik	0	0.806561	0.502	0.092	0	PECs_Wt1pos
Cnn3	0	0.799846	0.895	0.518	0	PECs_Wt1pos
Fzd4	0	0.798413	0.582	0.128	0	PECs_Wt1pos
Hnf1b	0	0.794417	0.594	0.119	0	PECs_Wt1pos
Hoxb9	0	0.789068	0.58	0.138	0	PECs_Wt1pos
Id4	0	0.785887	0.528	0.059	0	PECs_Wt1pos
Arhgef28	0	0.777318	0.728	0.251	0	PECs_Wt1pos
Gas6	0	0.775299	0.62	0.13	0	PECs_Wt1pos
Cxcl10	0	0.764982	0.347	0.055	0	PECs_Wt1pos
Antxr1	0	0.762373	0.337	0.015	0	PECs_Wt1pos
Hmgcs2	0	0.761876	0.252	0.014	0	PECs_Wt1pos
Cacna1g	0	0.75982	0.359	0.045	0	PECs_Wt1pos
Fhl1	0	0.750094	0.544	0.061	0	PECs_Wt1pos
Enpp2	0	0.749628	0.428	0.076	0	PECs_Wt1pos
Smtn	0	0.745034	0.606	0.117	0	PECs_Wt1pos
Rplp1	0	0.74107	0.977	0.903	0	PECs_Wt1pos
Ugt2b37	0	0.737066	0.309	0.042	0	PECs_Wt1pos
Tbc1d4	0	0.736931	0.555	0.138	0	PECs_Wt1pos
Ptma	0	0.735707	0.99	0.959	0	PECs_Wt1pos
Ptgis	0	0.730748	0.291	0.029	0	PECs_Wt1pos
Gxylt2	0	0.726577	0.418	0.012	0	PECs_Wt1pos
Pax2	0	0.723889	0.504	0.058	0	PECs_Wt1pos
Slc4a4	0	0.714572	0.414	0.079	0	PECs_Wt1pos
Glis3	0	0.709005	0.521	0.063	0	PECs_Wt1pos
Ddit4l	0	0.707502	0.415	0.056	0	PECs_Wt1pos
St8sia6	0	0.704024	0.35	0.036	0	PECs_Wt1pos
Sema3c	0	0.70223	0.4	0.067	0	PECs_Wt1pos
Plppr4	0	0.693678	0.398	0.026	0	PECs_Wt1pos
Wnt16	0	0.692445	0.333	0.005	0	PECs_Wt1pos
Car5b	0	0.687863	0.544	0.128	0	PECs_Wt1pos
Col6a1	0	0.687524	0.214	0.007	0	PECs_Wt1pos
Clrn3	0	0.687103	0.347	0.029	0	PECs_Wt1pos
Rps9	0	0.680435	0.98	0.914	0	PECs_Wt1pos
Pipox	0	0.678058	0.337	0.052	0	PECs_Wt1pos
Ptprf	0	0.675383	0.625	0.133	0	PECs_Wt1pos
Bmp4	0	0.675125	0.457	0.058	0	PECs_Wt1pos
Gstm5	0	0.674045	0.451	0.072	0	PECs_Wt1pos
Pkhd1	0	0.663748	0.457	0.073	0	PECs_Wt1pos
Igf1	0	0.658462	0.35	0.02	0	PECs_Wt1pos
Spp1	0	0.657459	0.758	0.317	0	PECs_Wt1pos
Zbed3	0	0.657058	0.478	0.095	0	PECs_Wt1pos
Glyat	0	0.655969	0.405	0.053	0	PECs_Wt1pos
Slc5a12	0	0.652846	0.266	0.023	0	PECs_Wt1pos
Edn3	0	0.644875	0.294	0.017	0	PECs_Wt1pos
Bdh2	0	0.636013	0.488	0.046	0	PECs_Wt1pos
Sox4	0	0.632016	0.441	0.06	0	PECs_Wt1pos
Osbpl3	0	0.629725	0.504	0.061	0	PECs_Wt1pos
Efnb2	0	0.629147	0.497	0.076	0	PECs_Wt1pos
Gdf15	0	0.626825	0.471	0.105	0	PECs_Wt1pos
Afdn	0	0.625966	0.599	0.157	0	PECs_Wt1pos
Igfbp6	0	0.624955	0.333	0.019	0	PECs_Wt1pos
Plau	0	0.619488	0.582	0.149	0	PECs_Wt1pos
Cpn1	0	0.614694	0.376	0.016	0	PECs_Wt1pos
Gnai1	0	0.613609	0.54	0.128	0	PECs_Wt1pos
Eps8l2	0	0.611477	0.531	0.088	0	PECs_Wt1pos
Tmem171	0	0.608447	0.448	0.061	0	PECs_Wt1pos
Stard10	0	0.602848	0.528	0.129	0	PECs_Wt1pos
Mark1	0	0.599259	0.496	0.08	0	PECs_Wt1pos
Islr	0	0.597909	0.287	0.019	0	PECs_Wt1pos
Clcf1	0	0.597001	0.408	0.051	0	PECs_Wt1pos
Stxbp6	0	0.592634	0.397	0.04	0	PECs_Wt1pos
Mustn1	0	0.591208	0.444	0.074	0	PECs_Wt1pos
Csf1	0	0.590497	0.433	0.083	0	PECs_Wt1pos
Mpdz	0	0.580219	0.432	0.069	0	PECs_Wt1pos
Samd9l	0	0.579431	0.534	0.131	0	PECs_Wt1pos
Sytl2	0	0.570969	0.399	0.047	0	PECs_Wt1pos
Nt5e	0	0.570136	0.37	0.043	0	PECs_Wt1pos
Adgrg6	0	0.570049	0.342	0.043	0	PECs_Wt1pos
Ppl	0	0.568698	0.336	0.026	0	PECs_Wt1pos
Myc	0	0.561157	0.399	0.041	0	PECs_Wt1pos
Nrp2	0	0.560212	0.354	0.036	0	PECs_Wt1pos
Spock1	0	0.556105	0.238	0.003	0	PECs_Wt1pos
Kcnk5	0	0.554088	0.406	0.033	0	PECs_Wt1pos
Mical2	0	0.551804	0.381	0.041	0	PECs_Wt1pos
Lrp1	0	0.545169	0.303	0.032	0	PECs_Wt1pos
Igsf5	0	0.542155	0.452	0.097	0	PECs_Wt1pos
Col6a2	0	0.539568	0.221	0.008	0	PECs_Wt1pos
Lbp	0	0.538957	0.301	0.011	0	PECs_Wt1pos
Sestd1	0	0.532762	0.539	0.133	0	PECs_Wt1pos
Tceal3	0	0.529673	0.262	0.012	0	PECs_Wt1pos
Nfib	0	0.529081	0.448	0.092	0	PECs_Wt1pos
Tspan18	0	0.527926	0.317	0.019	0	PECs_Wt1pos
Mdk	0	0.520691	0.282	0.029	0	PECs_Wt1pos
Tmem252	0	0.519747	0.317	0.044	0	PECs_Wt1pos
Lrp2	0	0.5159	0.559	0.08	0	PECs_Wt1pos
Wnt5a	0	0.507706	0.291	0.015	0	PECs_Wt1pos
Cspg4	0	0.506387	0.453	0.045	0	PECs_Wt1pos
Rhou	0	0.502438	0.397	0.043	0	PECs_Wt1pos
Steap1	0	0.501961	0.339	0.026	0	PECs_Wt1pos
Vldlr	0	0.496559	0.427	0.056	0	PECs_Wt1pos
Fbp2	0	0.495541	0.274	0.014	0	PECs_Wt1pos
Gm19935	0	0.49443	0.263	0.005	0	PECs_Wt1pos
Sorcs3	0	0.49429	0.196	0.003	0	PECs_Wt1pos
Jag1	0	0.491763	0.419	0.073	0	PECs_Wt1pos
Abi3bp	0	0.48985	0.239	0.016	0	PECs_Wt1pos
Ablim1	0	0.489779	0.441	0.088	0	PECs_Wt1pos
Kcnj15	0	0.488659	0.377	0.058	0	PECs_Wt1pos
Smtnl2	0	0.485714	0.374	0.053	0	PECs_Wt1pos
Sgms2	0	0.48559	0.506	0.105	0	PECs_Wt1pos
Ugt2b34	0	0.483231	0.2	0.008	0	PECs_Wt1pos
Folr1	0	0.482462	0.454	0.069	0	PECs_Wt1pos
Cftr	0	0.481667	0.314	0.012	0	PECs_Wt1pos
Sfrp5	0	0.479646	0.144	0.004	0	PECs_Wt1pos
Spns2	0	0.478757	0.36	0.038	0	PECs_Wt1pos
Bmp6	0	0.475452	0.414	0.016	0	PECs_Wt1pos
F2rl1	0	0.474547	0.427	0.081	0	PECs_Wt1pos
Ifi47	0	0.472926	0.3	0.031	0	PECs_Wt1pos
Cmtm3	0	0.472181	0.395	0.051	0	PECs_Wt1pos
Dio1	0	0.468951	0.254	0.009	0	PECs_Wt1pos
Pgm5	0	0.465808	0.324	0.014	0	PECs_Wt1pos
Snx10	0	0.464887	0.43	0.066	0	PECs_Wt1pos
Pcp4	0	0.460831	0.185	0.005	0	PECs_Wt1pos
Fxyd1	0	0.454551	0.283	0.03	0	PECs_Wt1pos
Prom1	0	0.453068	0.332	0.053	0	PECs_Wt1pos
Cxcl16	0	0.44846	0.501	0.103	0	PECs_Wt1pos
Myo7b	0	0.441617	0.296	0.019	0	PECs_Wt1pos
Slc2a2	0	0.440926	0.264	0.032	0	PECs_Wt1pos
1700016C15Rik	0	0.440142	0.291	0.02	0	PECs_Wt1pos
Aldh1a1	0	0.439431	0.257	0.032	0	PECs_Wt1pos
Epdr1	0	0.433031	0.332	0.019	0	PECs_Wt1pos
Slc16a1	0	0.432474	0.367	0.041	0	PECs_Wt1pos
Abcc4	0	0.43002	0.388	0.043	0	PECs_Wt1pos
Rrad	0	0.429887	0.345	0.054	0	PECs_Wt1pos
Fam171a1	0	0.425023	0.4	0.063	0	PECs_Wt1pos
Ctxn1	0	0.423723	0.34	0.055	0	PECs_Wt1pos
Clip3	0	0.422281	0.241	0.019	0	PECs_Wt1pos
Pdgfd	0	0.421994	0.353	0.029	0	PECs_Wt1pos
Egfr	0	0.411212	0.378	0.039	0	PECs_Wt1pos
Agt	0	0.410901	0.244	0.011	0	PECs_Wt1pos
Vit	0	0.404155	0.175	0.003	0	PECs_Wt1pos
Nox4	0	0.402815	0.344	0.053	0	PECs_Wt1pos
Krt20	0	0.401458	0.175	0.008	0	PECs_Wt1pos
Anks4b	0	0.400114	0.281	0.026	0	PECs_Wt1pos
Veph1	0	0.393429	0.339	0.052	0	PECs_Wt1pos
Eddm3b	0	0.392625	0.175	0.01	0	PECs_Wt1pos
Rnase12	0	0.387311	0.154	0.003	0	PECs_Wt1pos
Aoc1	0	0.386288	0.203	0.012	0	PECs_Wt1pos
Foxj1	0	0.383338	0.233	0.01	0	PECs_Wt1pos
Prrg1	0	0.381173	0.28	0.014	0	PECs_Wt1pos
Sult1c2	0	0.380002	0.259	0.033	0	PECs_Wt1pos
Cpne2	0	0.376134	0.307	0.033	0	PECs_Wt1pos
Proser2	0	0.372847	0.255	0.006	0	PECs_Wt1pos
Evc	0	0.371861	0.357	0.058	0	PECs_Wt1pos
Apela	0	0.371219	0.287	0.034	0	PECs_Wt1pos
Cav2	0	0.358281	0.461	0.095	0	PECs_Wt1pos
Eno2	0	0.357424	0.242	0.026	0	PECs_Wt1pos
Lgi2	0	0.355048	0.118	0.005	0	PECs_Wt1pos
Lmcd1	0	0.354846	0.305	0.044	0	PECs_Wt1pos
Cdh4	0	0.351701	0.188	0.006	0	PECs_Wt1pos
Myrf	0	0.351209	0.248	0.009	0	PECs_Wt1pos
Nrip2	0	0.350125	0.285	0.03	0	PECs_Wt1pos
Apoe	0	0.34657	0.493	0.086	0	PECs_Wt1pos
Gm8126	0	0.344894	0.215	0.004	0	PECs_Wt1pos
Vil1	0	0.343102	0.251	0.025	0	PECs_Wt1pos
Olfml2a	0	0.328914	0.169	0.013	0	PECs_Wt1pos
Fhod3	0	0.324669	0.307	0.043	0	PECs_Wt1pos
Ptgfrn	0	0.324278	0.307	0.027	0	PECs_Wt1pos
Cst12	0	0.324222	0.105	0.002	0	PECs_Wt1pos
Ubd	0	0.323066	0.144	0.003	0	PECs_Wt1pos
Dpyd	0	0.31635	0.255	0.024	0	PECs_Wt1pos
C1qtnf3	0	0.315754	0.195	0.017	0	PECs_Wt1pos
Lhfpl2	0	0.315585	0.266	0.029	0	PECs_Wt1pos
Ddo	0	0.311079	0.307	0.035	0	PECs_Wt1pos
Clmp	0	0.309583	0.127	0.006	0	PECs_Wt1pos
Stra6	0	0.307522	0.137	0.003	0	PECs_Wt1pos
Pear1	0	0.304525	0.243	0.015	0	PECs_Wt1pos
Prelp	0	0.303794	0.116	0.004	0	PECs_Wt1pos
Epb41l3	0	0.297104	0.274	0.027	0	PECs_Wt1pos
Pgr	0	0.293376	0.165	0.007	0	PECs_Wt1pos
Palm	0	0.29094	0.279	0.03	0	PECs_Wt1pos
Arhgap42	0	0.28863	0.297	0.04	0	PECs_Wt1pos
Map3k21	0	0.281107	0.251	0.014	0	PECs_Wt1pos
Ms4a2	0	0.278221	0.122	0.002	0	PECs_Wt1pos
Cdh2	0	0.276503	0.208	0.009	0	PECs_Wt1pos
Adgrg2	0	0.27408	0.209	0.005	0	PECs_Wt1pos
Rnf183	0	0.273083	0.223	0.018	0	PECs_Wt1pos
Ramp2	0	0.272892	0.255	0.023	0	PECs_Wt1pos
Scara5	0	0.269962	0.134	0.004	0	PECs_Wt1pos
Hs6st2	0	0.268087	0.131	0.005	0	PECs_Wt1pos
Ntrk2	0	0.266292	0.126	0.003	0	PECs_Wt1pos
Medag	0	0.26517	0.159	0.003	0	PECs_Wt1pos
Gria3	0	0.261134	0.208	0.011	0	PECs_Wt1pos
Nhs	0	0.257382	0.215	0.022	0	PECs_Wt1pos
Dnm3	0	0.256653	0.195	0.015	0	PECs_Wt1pos
Gldc	0	0.255978	0.219	0.021	0	PECs_Wt1pos
Fyb2	0	0.25451	0.161	0.008	0	PECs_Wt1pos
Kcnma1	0	0.252876	0.164	0.009	0	PECs_Wt1pos
Ankrd29	0	0.250956	0.22	0.014	0	PECs_Wt1pos
Smim24	3.60999e-307	0.408676	0.273	0.037	8.13041e-303	PECs_Wt1pos
B2m	3.77503e-307	0.783399	0.983	0.909	8.50213e-303	PECs_Wt1pos
Pcbd1	7.68061e-307	0.565408	0.617	0.18	1.72983e-302	PECs_Wt1pos
Zfp618	1.76975e-306	0.490191	0.424	0.091	3.98583e-302	PECs_Wt1pos
Rps4x	4.16553e-306	0.689161	0.981	0.905	9.38161e-302	PECs_Wt1pos
Bace2	3.88282e-305	0.274654	0.166	0.013	8.7449e-301	PECs_Wt1pos
Myo5b	3.23818e-302	0.662291	0.606	0.197	7.29304e-298	PECs_Wt1pos
Fblim1	5.24078e-302	0.274798	0.235	0.028	1.18033e-297	PECs_Wt1pos
Ltbp3	1.19692e-301	0.729299	0.539	0.158	2.69569e-297	PECs_Wt1pos
Ldhb	1.81982e-301	0.709374	0.676	0.209	4.0986e-297	PECs_Wt1pos
L1cam	1.06259e-300	0.442581	0.334	0.057	2.39316e-296	PECs_Wt1pos
Fam13a	1.10054e-300	0.345476	0.33	0.055	2.47863e-296	PECs_Wt1pos
Tspan33	1.7947e-300	0.356043	0.325	0.054	4.04202e-296	PECs_Wt1pos
Klf5	1.95969e-300	0.299718	0.264	0.036	4.41362e-296	PECs_Wt1pos
Rps3	2.19364e-300	0.669566	0.977	0.928	4.94053e-296	PECs_Wt1pos
Rasl11b	2.62327e-300	0.940289	0.562	0.171	5.90813e-296	PECs_Wt1pos
Id2	9.63004e-299	0.636396	0.71	0.224	2.16888e-294	PECs_Wt1pos
Bst1	2.56057e-297	0.283073	0.152	0.011	5.76692e-293	PECs_Wt1pos
Ihh	1.0147e-296	0.308567	0.181	0.016	2.2853e-292	PECs_Wt1pos
Cobl	5.35401e-294	0.480893	0.428	0.097	1.20583e-289	PECs_Wt1pos
Eef1a1	3.38819e-293	0.484691	0.998	0.991	7.63088e-289	PECs_Wt1pos
Eva1a	3.56532e-293	0.383588	0.392	0.077	8.02982e-289	PECs_Wt1pos
Oat	4.07122e-293	0.798346	0.783	0.396	9.16919e-289	PECs_Wt1pos
Krt8	9.3918e-293	0.889526	0.391	0.083	2.11522e-288	PECs_Wt1pos
Itgb6	3.49814e-292	0.566924	0.389	0.079	7.8785e-288	PECs_Wt1pos
Cd63	2.95479e-291	0.8391	0.94	0.754	6.65479e-287	PECs_Wt1pos
Ptgr1	5.38025e-291	0.269759	0.204	0.022	1.21174e-286	PECs_Wt1pos
Ldlrad3	7.73095e-291	0.278167	0.266	0.037	1.74117e-286	PECs_Wt1pos
Gas2	1.6284e-290	0.514352	0.371	0.072	3.66748e-286	PECs_Wt1pos
Steap2	2.64457e-290	0.842407	0.736	0.346	5.95611e-286	PECs_Wt1pos
Errfi1	5.29809e-290	0.805022	0.68	0.25	1.19324e-285	PECs_Wt1pos
Clic4	8.05995e-290	0.796101	0.905	0.618	1.81526e-285	PECs_Wt1pos
Cdo1	4.04467e-288	0.378809	0.436	0.094	9.10941e-284	PECs_Wt1pos
Hoga1	2.09282e-287	0.570467	0.446	0.109	4.71346e-283	PECs_Wt1pos
Ptprg	5.36261e-287	0.483348	0.49	0.125	1.20777e-282	PECs_Wt1pos
Car2	7.3399e-287	0.854818	0.556	0.16	1.65309e-282	PECs_Wt1pos
Mmp14	7.4038e-287	0.4715	0.453	0.105	1.66748e-282	PECs_Wt1pos
Sorcs1	2.27115e-286	0.269555	0.12	0.007	5.11508e-282	PECs_Wt1pos
Ier5	6.56054e-285	0.715342	0.791	0.355	1.47756e-280	PECs_Wt1pos
Setbp1	1.06996e-284	0.376805	0.299	0.049	2.40976e-280	PECs_Wt1pos
Ndrg1	1.41237e-284	1.03677	0.857	0.5	3.18093e-280	PECs_Wt1pos
Rcn3	2.44046e-284	0.480715	0.303	0.051	5.4964e-280	PECs_Wt1pos
C1s1	8.5139e-284	0.592038	0.368	0.076	1.9175e-279	PECs_Wt1pos
0610040J01Rik	1.73698e-283	0.330186	0.341	0.062	3.91202e-279	PECs_Wt1pos
Igsf11	4.96089e-282	0.354147	0.28	0.042	1.11729e-277	PECs_Wt1pos
Gstm2	2.25951e-281	1.39534	0.707	0.328	5.08887e-277	PECs_Wt1pos
Rps8	2.95744e-280	0.653617	0.975	0.911	6.66075e-276	PECs_Wt1pos
Tpt1	1.57568e-279	0.936022	0.933	0.689	3.54876e-275	PECs_Wt1pos
Csf1r	3.43024e-278	0.25155	0.392	0.078	7.72559e-274	PECs_Wt1pos
Sult1d1	1.43208e-277	1.48165	0.438	0.112	3.22533e-273	PECs_Wt1pos
5730559C18Rik	1.92708e-277	0.283219	0.268	0.04	4.34017e-273	PECs_Wt1pos
Tsc22d1	4.38777e-277	0.930884	0.985	0.909	9.88213e-273	PECs_Wt1pos
Krt18	5.86369e-277	0.73386	0.36	0.071	1.32062e-272	PECs_Wt1pos
Bmp2	8.20384e-277	0.322427	0.18	0.017	1.84767e-272	PECs_Wt1pos
Ngf	1.12116e-276	0.250116	0.226	0.028	2.52507e-272	PECs_Wt1pos
Fut9	2.46471e-274	0.337786	0.324	0.056	5.55102e-270	PECs_Wt1pos
Rps24	5.8821e-274	0.710174	0.956	0.787	1.32477e-269	PECs_Wt1pos
Ank3	3.05912e-273	0.556689	0.472	0.12	6.88975e-269	PECs_Wt1pos
Slc1a1	4.40933e-272	0.25201	0.275	0.041	9.9307e-268	PECs_Wt1pos
D630045J12Rik	7.12816e-272	0.312768	0.258	0.038	1.6054e-267	PECs_Wt1pos
Fmnl3	1.20348e-271	0.300381	0.324	0.057	2.71047e-267	PECs_Wt1pos
Tspan8	2.08644e-271	0.900744	0.529	0.163	4.69908e-267	PECs_Wt1pos
Scpep1	9.33252e-271	0.618749	0.672	0.254	2.10187e-266	PECs_Wt1pos
Fam102b	6.22092e-270	0.267326	0.252	0.036	1.40108e-265	PECs_Wt1pos
Pfn2	9.72287e-269	0.437791	0.488	0.131	2.18979e-264	PECs_Wt1pos
St8sia2	7.84286e-268	0.414131	0.27	0.043	1.76637e-263	PECs_Wt1pos
Tmem174	6.31066e-267	0.414336	0.312	0.053	1.42129e-262	PECs_Wt1pos
Ecm1	8.94781e-267	0.67648	0.401	0.094	2.01523e-262	PECs_Wt1pos
Slc27a1	2.83473e-266	0.429196	0.404	0.092	6.38437e-262	PECs_Wt1pos
Msn	9.91142e-266	0.760815	0.896	0.643	2.23225e-261	PECs_Wt1pos
Nr1h4	1.85985e-265	0.414576	0.291	0.048	4.18875e-261	PECs_Wt1pos
Nfkbiz	1.86004e-265	0.755193	0.671	0.253	4.18919e-261	PECs_Wt1pos
Id1	1.9438e-265	0.351292	0.295	0.049	4.37782e-261	PECs_Wt1pos
Fam180a	7.49139e-264	0.369714	0.153	0.013	1.68721e-259	PECs_Wt1pos
Rps20	8.69178e-264	0.636077	0.957	0.858	1.95756e-259	PECs_Wt1pos
Ddah2	1.55458e-259	0.499613	0.418	0.102	3.50121e-255	PECs_Wt1pos
Pde5a	2.73466e-259	0.28509	0.226	0.03	6.15899e-255	PECs_Wt1pos
Ncam1	3.76278e-259	1.13431	0.792	0.462	8.47452e-255	PECs_Wt1pos
Faah	7.93088e-259	0.314177	0.284	0.047	1.78619e-254	PECs_Wt1pos
Trim2	1.57407e-258	0.371755	0.429	0.099	3.54512e-254	PECs_Wt1pos
Efemp1	2.62792e-258	0.970241	0.647	0.271	5.9186e-254	PECs_Wt1pos
Rab32	2.12878e-255	0.348008	0.304	0.056	4.79443e-251	PECs_Wt1pos
Tinag	3.20722e-255	0.375399	0.303	0.054	7.22331e-251	PECs_Wt1pos
Ptgds	2.01191e-253	1.07174	0.326	0.068	4.53122e-249	PECs_Wt1pos
Lpp	2.92768e-252	0.794909	0.8	0.443	6.59372e-248	PECs_Wt1pos
Hoxc10	7.88499e-252	0.72577	0.672	0.274	1.77586e-247	PECs_Wt1pos
Gcnt2	3.0158e-251	0.285318	0.347	0.069	6.79219e-247	PECs_Wt1pos
Lmo7	4.59614e-251	0.414103	0.384	0.085	1.03514e-246	PECs_Wt1pos
Trim47	3.67098e-250	0.449661	0.453	0.119	8.26779e-246	PECs_Wt1pos
Elovl7	1.07403e-248	0.448081	0.558	0.168	2.41894e-244	PECs_Wt1pos
Rps14	3.16041e-248	0.567991	0.972	0.919	7.11788e-244	PECs_Wt1pos
Lgals1	8.18069e-248	1.06089	0.789	0.436	1.84246e-243	PECs_Wt1pos
Add3	1.38415e-245	0.599736	0.651	0.243	3.11738e-241	PECs_Wt1pos
Iyd	3.2369e-245	0.386499	0.307	0.059	7.29015e-241	PECs_Wt1pos
Rps26	7.75707e-245	0.557533	0.979	0.943	1.74705e-240	PECs_Wt1pos
Rps28	1.06833e-244	0.779122	0.891	0.596	2.4061e-240	PECs_Wt1pos
Tmem27	1.38501e-244	0.602506	0.357	0.075	3.11933e-240	PECs_Wt1pos
Ftl1	2.22328e-244	0.497894	0.979	0.926	5.00727e-240	PECs_Wt1pos
Dapk1	5.02607e-244	0.353184	0.38	0.086	1.13197e-239	PECs_Wt1pos
Cadps2	5.94205e-243	0.32064	0.285	0.05	1.33827e-238	PECs_Wt1pos
Rida	4.34715e-241	0.716369	0.585	0.214	9.79065e-237	PECs_Wt1pos
Slc47a1	4.66102e-241	0.280486	0.298	0.053	1.04975e-236	PECs_Wt1pos
Hnf4a	3.6337e-240	0.334603	0.288	0.05	8.18381e-236	PECs_Wt1pos
Hspg2	4.06012e-240	0.306478	0.32	0.063	9.14421e-236	PECs_Wt1pos
Flnb	5.10258e-240	0.349737	0.401	0.094	1.1492e-235	PECs_Wt1pos
Mid1ip1	5.54218e-240	0.798283	0.722	0.362	1.24821e-235	PECs_Wt1pos
Cyp4b1	3.82882e-239	0.418955	0.339	0.069	8.62328e-235	PECs_Wt1pos
Oaf	5.52722e-239	0.373643	0.371	0.085	1.24484e-234	PECs_Wt1pos
Calml4	1.08568e-238	0.307926	0.268	0.045	2.44518e-234	PECs_Wt1pos
Rpl4	8.35783e-238	0.56835	0.973	0.919	1.88235e-233	PECs_Wt1pos
Rps19	1.31065e-237	0.693343	0.862	0.568	2.95185e-233	PECs_Wt1pos
Adora1	4.53234e-237	0.257467	0.185	0.022	1.02077e-232	PECs_Wt1pos
Ddc	5.43881e-237	0.266978	0.217	0.03	1.22493e-232	PECs_Wt1pos
Tmem176a	1.02701e-235	0.743774	0.897	0.612	2.31304e-231	PECs_Wt1pos
Pls1	2.88037e-234	0.31002	0.261	0.045	6.48717e-230	PECs_Wt1pos
Rpl7	9.96392e-234	0.656977	0.93	0.813	2.24407e-229	PECs_Wt1pos
S100a10	2.0431e-232	0.865386	0.878	0.722	4.60147e-228	PECs_Wt1pos
Slc13a1	7.07256e-230	0.674268	0.273	0.049	1.59288e-225	PECs_Wt1pos
Dync2li1	9.40981e-229	0.305225	0.313	0.064	2.11928e-224	PECs_Wt1pos
Irgm1	1.25895e-228	0.712172	0.521	0.172	2.8354e-224	PECs_Wt1pos
Shisa4	1.4262e-228	0.463809	0.42	0.111	3.21208e-224	PECs_Wt1pos
Cd9	1.95924e-227	0.259792	0.574	0.164	4.41261e-223	PECs_Wt1pos
Rpl23	1.56326e-226	0.741687	0.889	0.611	3.52078e-222	PECs_Wt1pos
Bhlhb9	2.95203e-225	0.278453	0.243	0.04	6.64857e-221	PECs_Wt1pos
Tceal9	6.61692e-225	0.656641	0.783	0.42	1.49026e-220	PECs_Wt1pos
Pde1a	2.18351e-222	0.284639	0.335	0.071	4.9177e-218	PECs_Wt1pos
Xylb	3.72623e-222	0.292085	0.268	0.047	8.39223e-218	PECs_Wt1pos
Angptl4	1.15398e-221	0.313403	0.273	0.051	2.59899e-217	PECs_Wt1pos
Gprc5c	2.06569e-221	0.504173	0.526	0.171	4.65235e-217	PECs_Wt1pos
Trib1	3.97224e-221	0.448508	0.463	0.129	8.94628e-217	PECs_Wt1pos
Itpkb	8.66445e-221	0.303551	0.299	0.059	1.95141e-216	PECs_Wt1pos
Fras1	9.62437e-221	0.552234	0.328	0.076	2.1676e-216	PECs_Wt1pos
A730017C20Rik	1.54417e-217	0.257919	0.186	0.025	3.47777e-213	PECs_Wt1pos
Nfia	6.18348e-216	0.754523	0.75	0.377	1.39264e-211	PECs_Wt1pos
Eprn	7.43748e-216	0.270461	0.261	0.047	1.67507e-211	PECs_Wt1pos
Zyx	7.66331e-216	0.587511	0.678	0.3	1.72593e-211	PECs_Wt1pos
Pmaip1	1.84812e-215	0.446146	0.278	0.054	4.16234e-211	PECs_Wt1pos
Rpsa	2.34123e-215	0.645342	0.864	0.605	5.27293e-211	PECs_Wt1pos
Dsp	6.68252e-215	0.525849	0.496	0.157	1.50504e-210	PECs_Wt1pos
Oasl2	2.43115e-214	0.318864	0.29	0.057	5.47544e-210	PECs_Wt1pos
Bex3	8.27895e-214	0.480778	0.488	0.156	1.86459e-209	PECs_Wt1pos
Loxl1	1.48897e-213	0.623961	0.407	0.116	3.35345e-209	PECs_Wt1pos
Mep1a	2.41494e-212	0.350206	0.282	0.054	5.43893e-208	PECs_Wt1pos
Trpv4	3.59028e-212	0.358537	0.406	0.106	8.08603e-208	PECs_Wt1pos
Chst15	6.25441e-211	0.282559	0.2	0.029	1.40862e-206	PECs_Wt1pos
Ptprk	2.24649e-209	0.386561	0.435	0.124	5.05954e-205	PECs_Wt1pos
Hmgn1	1.25394e-208	0.552862	0.946	0.857	2.82412e-204	PECs_Wt1pos
Rpl37	1.55416e-208	0.630229	0.941	0.801	3.50027e-204	PECs_Wt1pos
Cobll1	2.19637e-208	0.359104	0.423	0.114	4.94666e-204	PECs_Wt1pos
Pah	1.02066e-207	0.482361	0.309	0.065	2.29872e-203	PECs_Wt1pos
Cstb	2.20045e-207	1.0757	0.815	0.607	4.95584e-203	PECs_Wt1pos
Selenbp1	6.41394e-207	0.43933	0.386	0.101	1.44455e-202	PECs_Wt1pos
Klhdc8a	1.51634e-206	0.374051	0.337	0.08	3.4151e-202	PECs_Wt1pos
Dmpk	2.61007e-206	0.640688	0.38	0.101	5.87841e-202	PECs_Wt1pos
Epb41	2.88416e-206	0.411636	0.549	0.183	6.49571e-202	PECs_Wt1pos
Rps6ka1	1.19203e-204	0.275695	0.31	0.067	2.6847e-200	PECs_Wt1pos
Kcnj16	1.64908e-204	0.279836	0.487	0.135	3.71406e-200	PECs_Wt1pos
Tgfb2	1.60611e-203	0.376094	0.282	0.058	3.61728e-199	PECs_Wt1pos
Rhob	2.28194e-203	0.891977	0.927	0.769	5.13938e-199	PECs_Wt1pos
Il1r1	3.10218e-203	0.342675	0.26	0.05	6.98673e-199	PECs_Wt1pos
Rps15a	8.49235e-203	0.58535	0.866	0.633	1.91265e-198	PECs_Wt1pos
Adgrl2	1.38778e-202	0.478724	0.504	0.169	3.12556e-198	PECs_Wt1pos
Mfap3l	2.11804e-202	0.327024	0.351	0.084	4.77025e-198	PECs_Wt1pos
Rpl6	6.15967e-202	0.775805	0.704	0.33	1.38728e-197	PECs_Wt1pos
Ltbp1	8.81565e-202	0.304303	0.24	0.042	1.98546e-197	PECs_Wt1pos
Slc6a18	1.14068e-201	0.301737	0.255	0.047	2.56903e-197	PECs_Wt1pos
Actn1	1.74647e-200	0.81636	0.899	0.743	3.9334e-196	PECs_Wt1pos
Itga9	7.87865e-200	0.286824	0.254	0.046	1.77443e-195	PECs_Wt1pos
Cep170b	1.79093e-198	0.437833	0.517	0.182	4.03353e-194	PECs_Wt1pos
Rps3a1	1.47174e-197	0.53402	0.951	0.883	3.31466e-193	PECs_Wt1pos
Rps17	1.17466e-196	0.65184	0.779	0.451	2.64557e-192	PECs_Wt1pos
Hao2	1.56509e-196	0.421134	0.259	0.05	3.52489e-192	PECs_Wt1pos
Eef1b2	3.18267e-196	0.60367	0.937	0.862	7.168e-192	PECs_Wt1pos
Mlxipl	1.64046e-195	0.257575	0.209	0.033	3.69465e-191	PECs_Wt1pos
Tgtp1	2.33166e-195	0.299043	0.175	0.024	5.25136e-191	PECs_Wt1pos
Eps8	6.94792e-195	0.3262	0.372	0.096	1.56481e-190	PECs_Wt1pos
Rpl39	5.33854e-194	0.677551	0.909	0.718	1.20235e-189	PECs_Wt1pos
Fam149a	2.0539e-193	0.282311	0.302	0.067	4.6258e-189	PECs_Wt1pos
Rps7	3.82533e-193	0.684118	0.621	0.264	8.61541e-189	PECs_Wt1pos
Cdh11	2.09409e-192	0.978619	0.449	0.162	4.71631e-188	PECs_Wt1pos
Rack1	6.19662e-191	0.617143	0.901	0.758	1.3956e-186	PECs_Wt1pos
Cald1	3.19563e-190	0.70722	0.908	0.692	7.1972e-186	PECs_Wt1pos
Cdhr5	4.10013e-190	0.355207	0.265	0.054	9.23431e-186	PECs_Wt1pos
Tmpo	1.0574e-189	0.672166	0.718	0.385	2.38148e-185	PECs_Wt1pos
Dhcr24	1.08163e-189	0.255986	0.228	0.041	2.43606e-185	PECs_Wt1pos
Rbm47	1.12944e-189	0.491957	0.476	0.148	2.54373e-185	PECs_Wt1pos
Rpl12	1.94406e-188	0.641505	0.517	0.192	4.37842e-184	PECs_Wt1pos
Dbi	2.35772e-188	1.03896	0.859	0.735	5.31006e-184	PECs_Wt1pos
C130074G19Rik	5.57915e-188	0.784147	0.573	0.239	1.25654e-183	PECs_Wt1pos
Gem	6.09935e-188	0.405174	0.29	0.064	1.3737e-183	PECs_Wt1pos
Emx2	2.48931e-187	0.264264	0.279	0.059	5.60641e-183	PECs_Wt1pos
Rpl31	4.81265e-187	0.768861	0.715	0.346	1.08391e-182	PECs_Wt1pos
Rpl37a	7.76464e-187	0.791899	0.704	0.344	1.74875e-182	PECs_Wt1pos
Ifi27	2.31699e-185	0.650554	0.791	0.522	5.21832e-181	PECs_Wt1pos
Serpinh1	3.6813e-184	0.616344	0.82	0.54	8.29102e-180	PECs_Wt1pos
Pter	1.537e-183	0.380754	0.384	0.108	3.46164e-179	PECs_Wt1pos
Rpl17	3.91954e-183	0.911319	0.633	0.305	8.82759e-179	PECs_Wt1pos
Zmiz1	5.10621e-183	0.564402	0.735	0.364	1.15002e-178	PECs_Wt1pos
BC034090	6.39237e-183	0.295099	0.27	0.058	1.43969e-178	PECs_Wt1pos
Plk2	7.69893e-183	0.393954	0.34	0.088	1.73395e-178	PECs_Wt1pos
Mgp	1.80782e-182	1.22585	0.221	0.041	4.07157e-178	PECs_Wt1pos
Rplp0	6.0325e-182	0.633154	0.858	0.679	1.35864e-177	PECs_Wt1pos
Slco3a1	9.03172e-182	0.257101	0.377	0.098	2.03412e-177	PECs_Wt1pos
Il34	2.53632e-181	0.438921	0.437	0.142	5.71231e-177	PECs_Wt1pos
Celsr2	2.75204e-181	0.559358	0.585	0.239	6.19815e-177	PECs_Wt1pos
Aldh1a2	5.48542e-181	0.592321	0.431	0.143	1.23543e-176	PECs_Wt1pos
Rragd	6.44936e-181	0.497088	0.414	0.126	1.45252e-176	PECs_Wt1pos
Thbs1	1.88941e-180	0.773617	0.595	0.261	4.25532e-176	PECs_Wt1pos
Hsp90ab1	3.45544e-180	0.319432	0.994	0.988	7.78235e-176	PECs_Wt1pos
Itga6	1.70478e-179	0.251366	0.47	0.141	3.8395e-175	PECs_Wt1pos
Nav2	8.59785e-179	0.423649	0.421	0.131	1.93641e-174	PECs_Wt1pos
Prdx4	1.57768e-178	0.296828	0.318	0.079	3.55324e-174	PECs_Wt1pos
Rpl36a	9.29639e-178	0.755562	0.541	0.223	2.09373e-173	PECs_Wt1pos
Dock9	1.03019e-177	0.299548	0.321	0.081	2.32018e-173	PECs_Wt1pos
Plekhg3	4.37147e-177	0.368653	0.477	0.161	9.84543e-173	PECs_Wt1pos
Pdxk	5.72804e-177	0.360324	0.274	0.063	1.29007e-172	PECs_Wt1pos
Rpl5	1.06322e-174	0.771188	0.585	0.26	2.39459e-170	PECs_Wt1pos
Nedd4	1.64665e-174	0.474673	0.982	0.901	3.70859e-170	PECs_Wt1pos
Notch1	2.43131e-174	0.250902	0.266	0.057	5.47579e-170	PECs_Wt1pos
Gipc2	4.43293e-174	0.447196	0.372	0.105	9.98385e-170	PECs_Wt1pos
Stmn1	4.88251e-174	0.375827	0.29	0.07	1.09964e-169	PECs_Wt1pos
Dyrk2	1.49219e-173	0.271896	0.333	0.085	3.36072e-169	PECs_Wt1pos
Rab34	2.13221e-173	0.275314	0.322	0.082	4.80217e-169	PECs_Wt1pos
Cxcl1	6.37253e-173	0.780104	0.426	0.144	1.43522e-168	PECs_Wt1pos
Gk	1.011e-171	0.308588	0.461	0.154	2.27697e-167	PECs_Wt1pos
Irf6	3.71533e-171	0.272957	0.281	0.064	8.36767e-167	PECs_Wt1pos
Mthfd2	1.58232e-170	0.262828	0.256	0.055	3.5637e-166	PECs_Wt1pos
Rpl3	1.71022e-170	0.704437	0.625	0.294	3.85176e-166	PECs_Wt1pos
Rpl9	2.01999e-170	0.865592	0.706	0.374	4.54942e-166	PECs_Wt1pos
Dao	5.40238e-170	0.38592	0.255	0.053	1.21673e-165	PECs_Wt1pos
Fam84b	1.60592e-169	0.32047	0.347	0.095	3.61686e-165	PECs_Wt1pos
Rpl38	2.44125e-169	0.705736	0.608	0.273	5.49818e-165	PECs_Wt1pos
Rps21	3.7782e-169	0.51359	0.931	0.846	8.50925e-165	PECs_Wt1pos
Prss23	1.70764e-168	0.620254	0.647	0.298	3.84594e-164	PECs_Wt1pos
Ppp1r14b	2.30307e-167	0.376186	0.419	0.137	5.18697e-163	PECs_Wt1pos
Sox6	6.32344e-167	0.259114	0.31	0.078	1.42417e-162	PECs_Wt1pos
Rcn1	6.94916e-167	0.433649	0.53	0.209	1.56509e-162	PECs_Wt1pos
Ogn	8.40529e-167	1.20864	0.444	0.169	1.89304e-162	PECs_Wt1pos
Arhgef2	3.40084e-166	0.373312	0.45	0.148	7.65938e-162	PECs_Wt1pos
Wsb1	2.44394e-165	0.826548	0.796	0.524	5.50424e-161	PECs_Wt1pos
Slc6a8	6.27996e-165	0.444297	0.48	0.176	1.41437e-160	PECs_Wt1pos
Gabarapl1	1.0873e-162	0.644171	0.835	0.65	2.44881e-158	PECs_Wt1pos
Sqle	2.94278e-162	0.376936	0.427	0.143	6.62772e-158	PECs_Wt1pos
Gstt2	3.1101e-162	0.422034	0.435	0.147	7.00457e-158	PECs_Wt1pos
Rab3ip	3.25574e-162	0.502525	0.509	0.205	7.33257e-158	PECs_Wt1pos
Capg	3.45039e-162	0.311314	0.362	0.105	7.77098e-158	PECs_Wt1pos
Zhx3	6.46831e-162	0.43764	0.476	0.175	1.45679e-157	PECs_Wt1pos
Hmgb2	1.58852e-161	0.331696	0.315	0.083	3.57767e-157	PECs_Wt1pos
Perp	7.71914e-161	0.440946	0.389	0.125	1.73851e-156	PECs_Wt1pos
Prdx1	5.4307e-159	0.594522	0.928	0.871	1.2231e-154	PECs_Wt1pos
Rps23	3.15635e-158	0.714013	0.555	0.248	7.10874e-154	PECs_Wt1pos
Rps12	7.67802e-158	0.869005	0.637	0.327	1.72924e-153	PECs_Wt1pos
Snrpg	1.62041e-157	0.410454	0.552	0.228	3.64949e-153	PECs_Wt1pos
Mfhas1	1.35164e-156	0.333511	0.392	0.123	3.04416e-152	PECs_Wt1pos
Arid1b	6.47225e-156	0.582334	0.637	0.332	1.45768e-151	PECs_Wt1pos
Rpl34	7.46788e-156	0.499917	0.909	0.787	1.68192e-151	PECs_Wt1pos
Atxn1	1.21284e-155	0.424363	0.466	0.173	2.73156e-151	PECs_Wt1pos
Rplp2	1.58391e-155	0.470279	0.925	0.834	3.56727e-151	PECs_Wt1pos
Il17rd	8.62544e-155	0.26539	0.268	0.065	1.94262e-150	PECs_Wt1pos
Rps2	1.67798e-154	0.626273	0.612	0.305	3.77914e-150	PECs_Wt1pos
Prnp	2.0519e-154	0.609139	0.879	0.676	4.62129e-150	PECs_Wt1pos
Scrn1	3.19047e-154	0.635119	0.481	0.201	7.18558e-150	PECs_Wt1pos
Cyba	6.51834e-153	0.348914	0.583	0.247	1.46806e-148	PECs_Wt1pos
Nectin3	1.34167e-152	0.514333	0.648	0.324	3.02172e-148	PECs_Wt1pos
C1ra	2.98289e-151	0.507728	0.429	0.157	6.71807e-147	PECs_Wt1pos
Rpl28	3.27525e-151	0.777778	0.573	0.273	7.37651e-147	PECs_Wt1pos
Ets2	5.4255e-151	0.370432	0.64	0.289	1.22193e-146	PECs_Wt1pos
Tubb5	1.33754e-150	0.744774	0.677	0.385	3.01241e-146	PECs_Wt1pos
Nfix	2.81607e-150	0.477025	0.556	0.239	6.34236e-146	PECs_Wt1pos
Cryab	5.01408e-150	0.632784	0.916	0.812	1.12927e-145	PECs_Wt1pos
Zbtb20	5.79608e-150	0.634884	0.949	0.846	1.30539e-145	PECs_Wt1pos
Slc10a2	1.03415e-149	0.280644	0.165	0.027	2.3291e-145	PECs_Wt1pos
Rpl24	2.4928e-149	0.610006	0.499	0.206	5.61429e-145	PECs_Wt1pos
Pdgfb	5.29372e-149	0.599102	0.407	0.145	1.19225e-144	PECs_Wt1pos
Rpl35a	2.57485e-148	0.654709	0.681	0.358	5.79908e-144	PECs_Wt1pos
Rps27a	2.7801e-148	0.654809	0.61	0.29	6.26134e-144	PECs_Wt1pos
Serping1	2.8721e-148	1.26466	0.56	0.297	6.46854e-144	PECs_Wt1pos
Rps27	1.2007e-147	0.864467	0.577	0.29	2.70421e-143	PECs_Wt1pos
Abcg2	1.27634e-147	0.444789	0.516	0.215	2.87457e-143	PECs_Wt1pos
Rps13	1.84535e-147	0.777571	0.594	0.295	4.1561e-143	PECs_Wt1pos
Fcgrt	6.92971e-147	0.399504	0.483	0.186	1.56071e-142	PECs_Wt1pos
Rpl30	2.63781e-146	0.540248	0.51	0.211	5.94088e-142	PECs_Wt1pos
Pde8a	2.67045e-146	0.268486	0.352	0.107	6.01438e-142	PECs_Wt1pos
Rpl13	6.63629e-146	0.476295	0.595	0.273	1.49462e-141	PECs_Wt1pos
Lad1	9.26109e-146	0.349768	0.358	0.107	2.08578e-141	PECs_Wt1pos
Anxa5	3.23495e-145	0.514232	0.921	0.838	7.28576e-141	PECs_Wt1pos
Rpl7a	1.29815e-144	0.571584	0.528	0.229	2.92369e-140	PECs_Wt1pos
Selenom	2.62805e-144	0.347703	0.281	0.074	5.9189e-140	PECs_Wt1pos
Rps5	5.17322e-144	0.531057	0.961	0.917	1.16511e-139	PECs_Wt1pos
Map3k1	2.02033e-143	0.558661	0.567	0.264	4.55018e-139	PECs_Wt1pos
Renbp	2.63647e-143	0.287118	0.334	0.099	5.93787e-139	PECs_Wt1pos
Rps18	1.82635e-142	0.495683	0.75	0.47	4.1133e-138	PECs_Wt1pos
Ypel2	1.97303e-142	0.413825	0.38	0.128	4.44367e-138	PECs_Wt1pos
Mpp6	3.60621e-142	0.27725	0.393	0.127	8.12191e-138	PECs_Wt1pos
Aldh2	1.27207e-141	0.471902	0.77	0.465	2.86495e-137	PECs_Wt1pos
Rps15	1.34716e-141	0.497417	0.879	0.738	3.03408e-137	PECs_Wt1pos
Crip2	4.40213e-141	0.556718	0.682	0.381	9.91447e-137	PECs_Wt1pos
Cdk4	5.00208e-141	0.400987	0.525	0.23	1.12657e-136	PECs_Wt1pos
Glul	6.08481e-141	0.51214	0.764	0.5	1.37042e-136	PECs_Wt1pos
Col1a1	5.49429e-140	0.843641	0.275	0.077	1.23742e-135	PECs_Wt1pos
Rpl8	6.45408e-140	0.451273	0.922	0.851	1.45359e-135	PECs_Wt1pos
Fam107b	7.36241e-139	0.33869	0.376	0.122	1.65816e-134	PECs_Wt1pos
Rpl18	9.18515e-139	0.487006	0.748	0.454	2.06868e-134	PECs_Wt1pos
Prr15l	3.61578e-138	0.283509	0.357	0.109	8.14347e-134	PECs_Wt1pos
Rps16	7.69841e-138	0.758462	0.624	0.323	1.73384e-133	PECs_Wt1pos
Dtx3	1.77532e-137	0.455242	0.57	0.258	3.99838e-133	PECs_Wt1pos
Hsp90aa1	4.08572e-137	0.457479	0.95	0.895	9.20186e-133	PECs_Wt1pos
Gpx1	8.95388e-137	0.856025	0.829	0.701	2.01659e-132	PECs_Wt1pos
Rpl11	9.99119e-137	0.533272	0.702	0.393	2.25022e-132	PECs_Wt1pos
Slc6a6	1.59471e-136	0.788358	0.943	0.865	3.5916e-132	PECs_Wt1pos
Tagln	1.01156e-135	0.533333	0.238	0.059	2.27823e-131	PECs_Wt1pos
Ephx2	2.11559e-135	0.444876	0.474	0.194	4.76472e-131	PECs_Wt1pos
Slc37a4	3.17858e-135	0.417336	0.376	0.129	7.15881e-131	PECs_Wt1pos
Rps29	2.11853e-134	0.732751	0.564	0.272	4.77135e-130	PECs_Wt1pos
Rpl32	2.90977e-134	0.52499	0.78	0.551	6.55339e-130	PECs_Wt1pos
Inpp5f	4.64438e-134	0.382332	0.489	0.201	1.04601e-129	PECs_Wt1pos
Dut	3.88194e-133	0.286575	0.29	0.083	8.74292e-129	PECs_Wt1pos
Rpl29	6.73192e-133	0.446192	0.646	0.338	1.51616e-128	PECs_Wt1pos
Hoxd11	1.00476e-132	0.31195	0.2	0.044	2.26292e-128	PECs_Wt1pos
Camk2n1	1.30343e-132	0.534936	0.788	0.512	2.93558e-128	PECs_Wt1pos
Fam213a	1.89928e-132	0.504369	0.536	0.245	4.27755e-128	PECs_Wt1pos
Spsb1	2.67746e-132	0.323522	0.298	0.089	6.03018e-128	PECs_Wt1pos
Slc22a17	6.78072e-132	0.255438	0.217	0.05	1.52715e-127	PECs_Wt1pos
Gapdh	8.47585e-132	0.601389	0.533	0.244	1.90893e-127	PECs_Wt1pos
Twsg1	6.23827e-131	0.5126	0.704	0.421	1.40498e-126	PECs_Wt1pos
Rpl15	9.62773e-131	0.507834	0.542	0.253	2.16836e-126	PECs_Wt1pos
Flna	1.22565e-130	0.439793	0.833	0.618	2.76041e-126	PECs_Wt1pos
Tkt	1.00084e-129	0.545816	0.614	0.335	2.25408e-125	PECs_Wt1pos
Lap3	1.1663e-129	0.440682	0.467	0.194	2.62673e-125	PECs_Wt1pos
Kcnk1	2.18101e-128	0.266394	0.387	0.133	4.91208e-124	PECs_Wt1pos
Iigp1	2.66472e-128	0.427442	0.141	0.023	6.00149e-124	PECs_Wt1pos
Ivns1abp	2.71407e-128	0.658184	0.646	0.362	6.11263e-124	PECs_Wt1pos
Slc12a2	1.44019e-127	0.347316	0.487	0.203	3.24359e-123	PECs_Wt1pos
Atp2b4	4.74991e-127	0.421425	0.283	0.082	1.06977e-122	PECs_Wt1pos
Pbx1	8.65149e-127	0.481166	0.73	0.436	1.94849e-122	PECs_Wt1pos
Rpl27	7.95567e-125	0.41582	0.46	0.188	1.79178e-120	PECs_Wt1pos
Rps10	3.62547e-124	0.505827	0.783	0.575	8.16528e-120	PECs_Wt1pos
Psmb8	1.03819e-123	0.265549	0.392	0.137	2.33821e-119	PECs_Wt1pos
Rpl18a	3.14602e-123	0.432151	0.835	0.657	7.08547e-119	PECs_Wt1pos
Sfxn1	5.3191e-123	0.535543	0.647	0.389	1.19797e-118	PECs_Wt1pos
Galns	4.58966e-121	0.260297	0.322	0.104	1.03368e-116	PECs_Wt1pos
Ccnd2	1.48289e-120	0.420813	0.332	0.11	3.33976e-116	PECs_Wt1pos
H3f3b	1.72496e-120	0.36702	0.964	0.922	3.88496e-116	PECs_Wt1pos
Jcad	8.30462e-120	0.400745	0.345	0.122	1.87037e-115	PECs_Wt1pos
Eef2	1.02388e-119	0.399437	0.948	0.923	2.30599e-115	PECs_Wt1pos
Fau	5.24387e-119	0.567452	0.584	0.303	1.18102e-114	PECs_Wt1pos
Txnrd3	4.05627e-118	0.331002	0.376	0.139	9.13552e-114	PECs_Wt1pos
Rpl22	1.34391e-117	0.445492	0.874	0.757	3.02676e-113	PECs_Wt1pos
Elovl6	9.00243e-117	0.2806	0.319	0.104	2.02753e-112	PECs_Wt1pos
Rpl14	1.81961e-116	0.450319	0.85	0.699	4.09812e-112	PECs_Wt1pos
Litaf	4.10894e-116	0.439404	0.889	0.716	9.25415e-112	PECs_Wt1pos
Rpl41	4.07125e-115	0.394158	0.976	0.965	9.16927e-111	PECs_Wt1pos
Cnpy2	2.29316e-114	0.324665	0.486	0.211	5.16466e-110	PECs_Wt1pos
Rpl10	4.51629e-114	0.581266	0.568	0.298	1.01716e-109	PECs_Wt1pos
Clic1	8.25969e-114	0.542076	0.761	0.563	1.86025e-109	PECs_Wt1pos
Spint2	1.28106e-113	0.480447	0.785	0.613	2.88521e-109	PECs_Wt1pos
Gm2a	1.65804e-113	0.390629	0.689	0.412	3.73424e-109	PECs_Wt1pos
Parp3	5.86651e-113	0.272493	0.25	0.071	1.32126e-108	PECs_Wt1pos
S100a16	1.24003e-112	0.431215	0.706	0.453	2.79279e-108	PECs_Wt1pos
Rps6	1.98632e-112	0.36071	0.367	0.136	4.47358e-108	PECs_Wt1pos
Tfdp1	4.15997e-112	0.287798	0.354	0.128	9.36908e-108	PECs_Wt1pos
Ptprs	6.8426e-112	0.352127	0.327	0.116	1.54109e-107	PECs_Wt1pos
Mtap	3.32552e-111	0.413944	0.541	0.274	7.48975e-107	PECs_Wt1pos
Sntb2	3.92408e-111	0.336857	0.406	0.162	8.83781e-107	PECs_Wt1pos
Tubb6	4.41899e-111	0.346088	0.351	0.127	9.95246e-107	PECs_Wt1pos
Lox	2.74109e-110	0.433823	0.275	0.087	6.17348e-106	PECs_Wt1pos
Idh1	4.90032e-110	0.724946	0.56	0.318	1.10365e-105	PECs_Wt1pos
Naca	5.79098e-110	0.426713	0.699	0.427	1.30424e-105	PECs_Wt1pos
Hadh	1.40842e-109	0.385156	0.706	0.45	3.17204e-105	PECs_Wt1pos
H2-K1	4.38209e-109	0.428669	0.951	0.896	9.86935e-105	PECs_Wt1pos
Nipsnap1	6.4122e-108	0.288045	0.397	0.157	1.44416e-103	PECs_Wt1pos
Hsd17b11	1.11837e-107	0.436748	0.719	0.463	2.51878e-103	PECs_Wt1pos
Chka	1.16935e-106	0.386886	0.455	0.198	2.63361e-102	PECs_Wt1pos
Ext1	9.89251e-106	0.428612	0.573	0.307	2.22799e-101	PECs_Wt1pos
Aprt	4.37464e-104	0.258225	0.393	0.157	9.85257e-100	PECs_Wt1pos
Rpl19	7.19641e-104	0.392952	0.516	0.25	1.62078e-99	PECs_Wt1pos
Cntln	8.62085e-104	0.366612	0.353	0.133	1.94159e-99	PECs_Wt1pos
Ncl	1.16602e-103	0.363685	0.97	0.933	2.6261e-99	PECs_Wt1pos
Sfn	1.92003e-103	0.294152	0.219	0.06	4.32429e-99	PECs_Wt1pos
Ammecr1	4.68657e-103	0.270079	0.281	0.092	1.05551e-98	PECs_Wt1pos
Rhoc	6.97843e-103	0.473481	0.726	0.514	1.57168e-98	PECs_Wt1pos
Ralb	1.18863e-102	0.366819	0.487	0.229	2.67704e-98	PECs_Wt1pos
Zfp704	1.22153e-102	0.377613	0.45	0.201	2.75114e-98	PECs_Wt1pos
Suclg2	1.3764e-102	0.386977	0.712	0.46	3.09994e-98	PECs_Wt1pos
Scd1	2.27492e-102	0.254796	0.248	0.075	5.12357e-98	PECs_Wt1pos
Hoxb7	2.2935e-102	0.25617	0.345	0.127	5.16541e-98	PECs_Wt1pos
Nasp	4.74887e-102	0.392278	0.491	0.239	1.06954e-97	PECs_Wt1pos
Gatb	2.77447e-101	0.321205	0.26	0.083	6.24866e-97	PECs_Wt1pos
Rpl35	3.30143e-101	0.469283	0.818	0.692	7.43548e-97	PECs_Wt1pos
Ift81	1.00362e-100	0.281702	0.334	0.123	2.26034e-96	PECs_Wt1pos
Eef1g	1.86953e-100	0.445238	0.758	0.546	4.21056e-96	PECs_Wt1pos
Fkbp4	2.57438e-99	0.385672	0.654	0.395	5.79802e-95	PECs_Wt1pos
Rab11fip5	2.95965e-99	0.29254	0.364	0.143	6.66571e-95	PECs_Wt1pos
Timp2	3.55099e-99	0.600145	0.958	0.834	7.99753e-95	PECs_Wt1pos
Slc7a1	4.36788e-99	0.286248	0.345	0.131	9.83734e-95	PECs_Wt1pos
Lgals3	5.8121e-99	0.421486	0.444	0.195	1.309e-94	PECs_Wt1pos
Plcb4	9.04973e-99	0.32605	0.328	0.121	2.03818e-94	PECs_Wt1pos
Hnrnpa2b1	1.55411e-98	0.288795	0.973	0.963	3.50018e-94	PECs_Wt1pos
Stard4	2.8946e-98	0.263992	0.331	0.122	6.51923e-94	PECs_Wt1pos
Myh10	4.62364e-98	0.370915	0.404	0.17	1.04134e-93	PECs_Wt1pos
Hspe1	4.91813e-98	0.346458	0.573	0.299	1.10766e-93	PECs_Wt1pos
Zcchc24	1.63667e-97	0.288116	0.186	0.048	3.68611e-93	PECs_Wt1pos
Rpl26	3.87888e-97	0.406323	0.745	0.516	8.73601e-93	PECs_Wt1pos
Csrp2	6.19097e-97	0.368524	0.587	0.32	1.39433e-92	PECs_Wt1pos
Rbpms	1.80381e-96	0.363773	0.911	0.795	4.06254e-92	PECs_Wt1pos
Hint1	1.97779e-96	0.499368	0.805	0.713	4.45437e-92	PECs_Wt1pos
Ackr3	3.56674e-96	0.372421	0.661	0.34	8.03301e-92	PECs_Wt1pos
Nbl1	6.37078e-96	0.770384	0.662	0.444	1.43483e-91	PECs_Wt1pos
Apba1	8.29382e-96	0.369633	0.26	0.089	1.86793e-91	PECs_Wt1pos
Deptor	8.60966e-96	0.303214	0.398	0.163	1.93907e-91	PECs_Wt1pos
Klf10	1.57089e-95	0.379851	0.501	0.248	3.53795e-91	PECs_Wt1pos
Rps25	1.75167e-95	0.416469	0.743	0.509	3.94511e-91	PECs_Wt1pos
G3bp1	1.89382e-95	0.407745	0.726	0.515	4.26527e-91	PECs_Wt1pos
S100a11	2.46488e-95	0.415982	0.959	0.901	5.5514e-91	PECs_Wt1pos
Atpif1	9.56761e-95	0.419779	0.796	0.649	2.15482e-90	PECs_Wt1pos
Pxk	3.2332e-94	0.37247	0.517	0.268	7.28181e-90	PECs_Wt1pos
Eya1	3.66361e-94	0.302237	0.17	0.043	8.25118e-90	PECs_Wt1pos
D030056L22Rik	5.73832e-94	0.298156	0.41	0.178	1.29238e-89	PECs_Wt1pos
Tpi1	8.08121e-94	0.378549	0.779	0.591	1.82005e-89	PECs_Wt1pos
2700081O15Rik	1.01811e-93	0.278694	0.275	0.094	2.29298e-89	PECs_Wt1pos
Hmgb1	1.79065e-91	0.485945	0.685	0.44	4.0329e-87	PECs_Wt1pos
H13	3.02369e-91	0.419259	0.627	0.38	6.80995e-87	PECs_Wt1pos
Gtf2i	6.17761e-91	0.391251	0.681	0.436	1.39132e-86	PECs_Wt1pos
Hnrnpa1	1.55029e-90	0.386821	0.723	0.497	3.49155e-86	PECs_Wt1pos
Ucp2	1.65522e-90	0.309155	0.912	0.811	3.72789e-86	PECs_Wt1pos
Eif3f	2.14119e-90	0.384081	0.721	0.515	4.82239e-86	PECs_Wt1pos
Fbln7	2.23137e-90	0.391429	0.247	0.083	5.02549e-86	PECs_Wt1pos
Bag3	5.36818e-90	0.408314	0.579	0.327	1.20902e-85	PECs_Wt1pos
Ppp2r3a	6.54542e-90	0.31778	0.534	0.273	1.47416e-85	PECs_Wt1pos
Adarb1	1.03438e-89	0.275881	0.232	0.074	2.32962e-85	PECs_Wt1pos
Tuba1a	4.29608e-89	0.620908	0.887	0.785	9.67562e-85	PECs_Wt1pos
Adss	4.91312e-89	0.483455	0.654	0.458	1.10653e-84	PECs_Wt1pos
Cenpe	2.21942e-88	0.279971	0.138	0.031	4.99858e-84	PECs_Wt1pos
Klf4	2.31414e-88	0.637547	0.715	0.516	5.21192e-84	PECs_Wt1pos
Hspa8	1.00612e-87	0.283377	0.946	0.911	2.26597e-83	PECs_Wt1pos
Cox7c	2.51724e-87	0.435271	0.658	0.388	5.66934e-83	PECs_Wt1pos
Mettl7a1	3.7017e-86	0.390645	0.655	0.416	8.33698e-82	PECs_Wt1pos
St5	8.25197e-86	0.256875	0.32	0.124	1.85851e-81	PECs_Wt1pos
Spry1	8.75029e-86	0.454065	0.376	0.166	1.97074e-81	PECs_Wt1pos
Esd	2.29246e-85	0.581516	0.696	0.553	5.16308e-81	PECs_Wt1pos
Grina	6.05185e-85	0.347948	0.657	0.42	1.363e-80	PECs_Wt1pos
Tcaf1	7.82249e-85	0.417078	0.619	0.366	1.76178e-80	PECs_Wt1pos
Mif	1.23502e-84	0.300757	0.476	0.233	2.78151e-80	PECs_Wt1pos
Gng12	1.48833e-84	0.448808	0.809	0.752	3.35201e-80	PECs_Wt1pos
Snrpe	5.46175e-84	0.351606	0.611	0.367	1.2301e-79	PECs_Wt1pos
Hspd1	6.70299e-84	0.323061	0.68	0.448	1.50965e-79	PECs_Wt1pos
Igf1r	7.76115e-84	0.418435	0.831	0.665	1.74797e-79	PECs_Wt1pos
Rpl27a	1.44322e-83	0.362536	0.64	0.397	3.25043e-79	PECs_Wt1pos
Slc25a4	1.81489e-83	0.335247	0.855	0.742	4.0875e-79	PECs_Wt1pos
Cttn	2.31856e-83	0.370998	0.745	0.55	5.22186e-79	PECs_Wt1pos
Pdk4	3.323e-83	0.508998	0.322	0.134	7.48405e-79	PECs_Wt1pos
Smad7	1.21001e-82	0.297758	0.462	0.225	2.72518e-78	PECs_Wt1pos
Hspb1	3.40276e-82	0.518008	0.761	0.58	7.6637e-78	PECs_Wt1pos
Rrp1	4.98151e-82	0.400674	0.692	0.484	1.12194e-77	PECs_Wt1pos
Dstn	7.04433e-82	0.351229	0.761	0.577	1.58652e-77	PECs_Wt1pos
Pnp	1.22585e-81	0.323141	0.573	0.325	2.76085e-77	PECs_Wt1pos
Ift74	6.4352e-81	0.250543	0.369	0.16	1.44934e-76	PECs_Wt1pos
Rpl36	1.17767e-80	0.331596	0.509	0.263	2.65234e-76	PECs_Wt1pos
Calm1	1.4955e-80	0.306704	0.936	0.913	3.36816e-76	PECs_Wt1pos
Cd47	3.16412e-80	0.406534	0.856	0.736	7.12623e-76	PECs_Wt1pos
Txn1	3.39576e-80	0.504671	0.908	0.903	7.64794e-76	PECs_Wt1pos
Hmgn3	1.57382e-79	0.309297	0.318	0.131	3.54457e-75	PECs_Wt1pos
Rdh10	2.21203e-79	0.463395	0.432	0.219	4.98194e-75	PECs_Wt1pos
Snhg18	2.26058e-79	0.371891	0.567	0.326	5.09128e-75	PECs_Wt1pos
Foxp4	4.63928e-79	0.290359	0.368	0.162	1.04486e-74	PECs_Wt1pos
Mettl26	6.6801e-79	0.263306	0.431	0.203	1.50449e-74	PECs_Wt1pos
Erh	9.88877e-79	0.254466	0.445	0.22	2.22715e-74	PECs_Wt1pos
Hnrnpc	3.31149e-78	0.354289	0.911	0.84	7.45813e-74	PECs_Wt1pos
Tmem37	4.72065e-78	0.407025	0.504	0.279	1.06318e-73	PECs_Wt1pos
Dusp22	7.2709e-78	0.348397	0.496	0.274	1.63755e-73	PECs_Wt1pos
Eif6	5.80049e-77	0.529298	0.665	0.519	1.30639e-72	PECs_Wt1pos
Emp1	1.29199e-76	0.451676	0.33	0.14	2.90982e-72	PECs_Wt1pos
Nphp1	2.88328e-76	0.251886	0.364	0.162	6.49372e-72	PECs_Wt1pos
Pfdn1	4.74288e-76	0.350552	0.619	0.394	1.06819e-71	PECs_Wt1pos
Nono	8.00152e-76	0.363918	0.729	0.566	1.8021e-71	PECs_Wt1pos
Nudc	2.06373e-75	0.322926	0.466	0.239	4.64794e-71	PECs_Wt1pos
Sh3rf1	2.89987e-75	0.258306	0.4	0.189	6.53109e-71	PECs_Wt1pos
Sod1	4.09252e-75	0.268699	0.906	0.84	9.21717e-71	PECs_Wt1pos
Prdx2	2.02394e-74	0.336375	0.79	0.651	4.55832e-70	PECs_Wt1pos
Ltbp4	2.40633e-74	0.474396	0.367	0.18	5.41954e-70	PECs_Wt1pos
Sesn1	4.49777e-74	0.299529	0.287	0.116	1.01299e-69	PECs_Wt1pos
Mcm6	1.14494e-73	0.28336	0.238	0.087	2.57864e-69	PECs_Wt1pos
Eef1d	1.57325e-73	0.401326	0.805	0.686	3.54327e-69	PECs_Wt1pos
Add1	3.67825e-73	0.37487	0.813	0.668	8.28416e-69	PECs_Wt1pos
Zfp36l1	1.02225e-72	0.465743	0.84	0.73	2.30231e-68	PECs_Wt1pos
Psma3	1.05626e-72	0.316566	0.491	0.261	2.3789e-68	PECs_Wt1pos
St13	1.8225e-72	0.346775	0.834	0.764	4.10463e-68	PECs_Wt1pos
Glis2	3.51511e-72	0.41931	0.622	0.414	7.91673e-68	PECs_Wt1pos
Dnajb9	1.1294e-71	0.427056	0.747	0.587	2.54364e-67	PECs_Wt1pos
Npr2	1.31563e-71	0.34178	0.406	0.2	2.96305e-67	PECs_Wt1pos
Maged1	1.82429e-70	0.377925	0.705	0.51	4.10867e-66	PECs_Wt1pos
Nop56	2.90306e-70	0.284542	0.437	0.219	6.53828e-66	PECs_Wt1pos
Calr	3.23247e-70	0.304256	0.968	0.951	7.28017e-66	PECs_Wt1pos
Insig2	2.45622e-69	0.497532	0.688	0.495	5.5319e-65	PECs_Wt1pos
Ctbp2	2.61533e-69	0.318183	0.53	0.303	5.89024e-65	PECs_Wt1pos
Pdgfrb	4.21428e-69	0.396364	0.277	0.118	9.4914e-65	PECs_Wt1pos
Blmh	1.33894e-68	0.308834	0.588	0.374	3.01555e-64	PECs_Wt1pos
Dock1	3.78242e-68	0.284205	0.49	0.264	8.51877e-64	PECs_Wt1pos
Hnrnpa3	4.20102e-68	0.421646	0.68	0.481	9.46153e-64	PECs_Wt1pos
Ccni	1.52643e-67	0.316537	0.864	0.77	3.43782e-63	PECs_Wt1pos
Irf9	2.31166e-67	0.286482	0.483	0.26	5.20632e-63	PECs_Wt1pos
Mpc2	4.62468e-67	0.40063	0.801	0.74	1.04157e-62	PECs_Wt1pos
Gbp2	5.52447e-67	0.471343	0.42	0.22	1.24422e-62	PECs_Wt1pos
Hnrnpa0	1.13861e-66	0.337204	0.855	0.766	2.56438e-62	PECs_Wt1pos
Pbrm1	2.02761e-66	0.349744	0.8	0.644	4.56658e-62	PECs_Wt1pos
Dcdc2a	2.58065e-66	0.495744	0.769	0.627	5.81214e-62	PECs_Wt1pos
Abca1	4.78055e-66	0.292931	0.301	0.13	1.07668e-61	PECs_Wt1pos
Serpine1	1.71542e-65	0.423383	0.217	0.078	3.86347e-61	PECs_Wt1pos
Trp53	1.93694e-65	0.319616	0.624	0.41	4.36237e-61	PECs_Wt1pos
Nceh1	3.30334e-65	0.411605	0.523	0.334	7.43977e-61	PECs_Wt1pos
Clta	3.54148e-65	0.313377	0.785	0.676	7.97611e-61	PECs_Wt1pos
Zfp503	1.01978e-64	0.371636	0.71	0.516	2.29675e-60	PECs_Wt1pos
Odc1	2.16918e-64	0.283859	0.65	0.464	4.88542e-60	PECs_Wt1pos
Rpl13a	3.93826e-64	0.274219	0.461	0.253	8.86974e-60	PECs_Wt1pos
2810474O19Rik	1.49907e-63	0.290588	0.484	0.265	3.37621e-59	PECs_Wt1pos
Anp32a	4.61699e-63	0.304611	0.879	0.771	1.03984e-58	PECs_Wt1pos
Calm3	4.72482e-63	0.312082	0.728	0.571	1.06412e-58	PECs_Wt1pos
B230118H07Rik	1.18611e-62	0.300712	0.485	0.275	2.67135e-58	PECs_Wt1pos
Serf1	4.43022e-62	0.257802	0.342	0.16	9.97774e-58	PECs_Wt1pos
H2afz	2.18309e-61	0.266661	0.452	0.243	4.91676e-57	PECs_Wt1pos
Ndn	2.25536e-61	0.345564	0.332	0.162	5.07953e-57	PECs_Wt1pos
Cadm1	6.87056e-61	0.33775	0.521	0.303	1.54739e-56	PECs_Wt1pos
Zfp362	4.75438e-60	0.260996	0.367	0.181	1.07078e-55	PECs_Wt1pos
Sars	5.14576e-60	0.342324	0.647	0.476	1.15893e-55	PECs_Wt1pos
Cfdp1	5.66853e-60	0.279069	0.592	0.381	1.27667e-55	PECs_Wt1pos
Cct4	5.70179e-60	0.341539	0.739	0.618	1.28416e-55	PECs_Wt1pos
Cxxc5	1.26343e-59	0.339176	0.812	0.667	2.8455e-55	PECs_Wt1pos
Polr1c	2.70307e-59	0.281569	0.457	0.258	6.08786e-55	PECs_Wt1pos
Got2	4.08622e-59	0.284497	0.714	0.552	9.20298e-55	PECs_Wt1pos
Ran	5.35309e-59	0.361971	0.822	0.751	1.20562e-54	PECs_Wt1pos
Bzw1	1.17996e-58	0.317813	0.878	0.83	2.6575e-54	PECs_Wt1pos
Plpp3	1.28598e-58	0.56432	0.72	0.577	2.89627e-54	PECs_Wt1pos
Dusp5	1.45602e-58	0.322305	0.361	0.184	3.27925e-54	PECs_Wt1pos
Taldo1	1.98031e-58	0.352107	0.711	0.584	4.46006e-54	PECs_Wt1pos
Zc2hc1a	2.22256e-58	0.323427	0.5	0.297	5.00565e-54	PECs_Wt1pos
Bcl9l	5.85924e-58	0.31622	0.491	0.283	1.31962e-53	PECs_Wt1pos
Trim28	7.18433e-58	0.304782	0.601	0.402	1.61805e-53	PECs_Wt1pos
Spon1	7.29739e-58	0.539072	0.531	0.362	1.64352e-53	PECs_Wt1pos
Myo9a	9.29875e-58	0.368677	0.674	0.5	2.09426e-53	PECs_Wt1pos
Rnf6	9.68867e-58	0.270258	0.499	0.291	2.18208e-53	PECs_Wt1pos
Csrp1	1.62568e-57	0.498854	0.579	0.407	3.66136e-53	PECs_Wt1pos
Des	5.47477e-57	0.413067	0.173	0.062	1.23303e-52	PECs_Wt1pos
Prdx6	6.9037e-57	0.376712	0.731	0.619	1.55485e-52	PECs_Wt1pos
Ptp4a2	9.70397e-57	0.264438	0.921	0.878	2.18553e-52	PECs_Wt1pos
Morf4l2	1.72055e-56	0.33773	0.763	0.621	3.87502e-52	PECs_Wt1pos
Trabd2b	1.79384e-56	0.445314	0.58	0.402	4.04009e-52	PECs_Wt1pos
Tmsb10	6.47931e-56	0.338261	0.844	0.742	1.45927e-51	PECs_Wt1pos
H3f3a	6.5785e-56	0.297047	0.453	0.258	1.48161e-51	PECs_Wt1pos
Eid1	9.87277e-56	0.320846	0.789	0.658	2.22354e-51	PECs_Wt1pos
Btf3	1.46955e-55	0.286977	0.718	0.553	3.30973e-51	PECs_Wt1pos
Sarnp	2.16275e-55	0.252066	0.455	0.255	4.87094e-51	PECs_Wt1pos
Eno1	3.9266e-55	0.333262	0.702	0.582	8.84349e-51	PECs_Wt1pos
Glud1	3.99945e-55	0.288554	0.804	0.704	9.00756e-51	PECs_Wt1pos
Lpgat1	7.19983e-55	0.250877	0.496	0.294	1.62155e-50	PECs_Wt1pos
St3gal5	7.77278e-55	0.391938	0.431	0.253	1.75059e-50	PECs_Wt1pos
Atp6v1b2	8.6224e-55	0.370382	0.686	0.557	1.94194e-50	PECs_Wt1pos
Pmp22	8.8979e-55	0.363945	0.462	0.279	2.00398e-50	PECs_Wt1pos
Gprasp1	1.33873e-54	0.294808	0.306	0.147	3.01509e-50	PECs_Wt1pos
Cavin3	1.72278e-54	0.26483	0.436	0.246	3.88005e-50	PECs_Wt1pos
Morf4l1	6.23825e-54	0.360053	0.558	0.361	1.40498e-49	PECs_Wt1pos
Laptm4b	7.55755e-54	0.281017	0.546	0.341	1.70211e-49	PECs_Wt1pos
Trip6	9.67366e-54	0.255583	0.484	0.286	2.1787e-49	PECs_Wt1pos
Ndrg2	2.40722e-53	0.275848	0.246	0.102	5.42155e-49	PECs_Wt1pos
Ppp1r15a	2.7447e-53	0.35125	0.819	0.68	6.18161e-49	PECs_Wt1pos
Eif3e	3.77696e-53	0.292801	0.732	0.589	8.50647e-49	PECs_Wt1pos
1110004F10Rik	7.17195e-53	0.31288	0.736	0.592	1.61527e-48	PECs_Wt1pos
Fmn1	8.87427e-53	0.304659	0.525	0.32	1.99866e-48	PECs_Wt1pos
H2afy	9.02088e-53	0.277127	0.689	0.521	2.03168e-48	PECs_Wt1pos
Spry2	1.83427e-52	0.267474	0.273	0.125	4.13114e-48	PECs_Wt1pos
Chmp2b	2.05888e-52	0.366655	0.655	0.504	4.63701e-48	PECs_Wt1pos
Sec11a	2.27586e-52	0.250806	0.578	0.376	5.1257e-48	PECs_Wt1pos
Tuft1	2.7138e-52	0.337148	0.403	0.231	6.11202e-48	PECs_Wt1pos
Tmbim4	4.92303e-52	0.406002	0.705	0.609	1.10877e-47	PECs_Wt1pos
Tpm3	7.11682e-52	0.2849	0.83	0.791	1.60285e-47	PECs_Wt1pos
Sec61g	8.42777e-52	0.285713	0.495	0.297	1.8981e-47	PECs_Wt1pos
Trio	2.02981e-51	0.332134	0.552	0.351	4.57155e-47	PECs_Wt1pos
Ccdc34	5.41155e-51	0.277329	0.444	0.257	1.21879e-46	PECs_Wt1pos
Ank	9.63458e-51	0.262016	0.255	0.116	2.1699e-46	PECs_Wt1pos
Ppp4r2	1.31245e-50	0.280057	0.589	0.402	2.95589e-46	PECs_Wt1pos
Hmgb3	4.71628e-50	0.269541	0.492	0.305	1.0622e-45	PECs_Wt1pos
Gpc4	2.21065e-49	0.262246	0.502	0.312	4.97882e-45	PECs_Wt1pos
Net1	4.86076e-49	0.285834	0.615	0.418	1.09474e-44	PECs_Wt1pos
Hnrnpab	1.29759e-48	0.266367	0.579	0.398	2.92243e-44	PECs_Wt1pos
Cited2	2.11775e-48	0.364215	0.774	0.623	4.76959e-44	PECs_Wt1pos
BC005537	2.9365e-48	0.253726	0.831	0.735	6.61359e-44	PECs_Wt1pos
Smad4	2.16702e-47	0.291358	0.681	0.513	4.88057e-43	PECs_Wt1pos
Hspa5	2.72606e-47	0.253746	0.981	0.963	6.13962e-43	PECs_Wt1pos
Chpt1	3.30931e-47	0.26619	0.821	0.754	7.45323e-43	PECs_Wt1pos
Ube2r2	3.8162e-47	0.284663	0.8	0.7	8.59485e-43	PECs_Wt1pos
Atp6v1g1	3.86812e-47	0.257167	0.766	0.656	8.71177e-43	PECs_Wt1pos
Rhoq	5.31866e-47	0.292503	0.574	0.384	1.19787e-42	PECs_Wt1pos
Tecr	6.05728e-47	0.2819	0.722	0.575	1.36422e-42	PECs_Wt1pos
Acot2	7.46022e-47	0.324005	0.538	0.354	1.68019e-42	PECs_Wt1pos
Shc1	9.36277e-47	0.297475	0.557	0.372	2.10868e-42	PECs_Wt1pos
Eif3c	1.04337e-46	0.275764	0.853	0.801	2.34988e-42	PECs_Wt1pos
Ddr1	1.14696e-46	0.273773	0.72	0.557	2.58318e-42	PECs_Wt1pos
Ybx3	1.58297e-46	0.316103	0.864	0.807	3.56516e-42	PECs_Wt1pos
Tceal8	2.20078e-46	0.284635	0.633	0.449	4.9566e-42	PECs_Wt1pos
Fus	4.20397e-46	0.251276	0.912	0.864	9.46818e-42	PECs_Wt1pos
Aco1	4.37117e-46	0.26614	0.457	0.286	9.84475e-42	PECs_Wt1pos
Rps11	1.1548e-45	0.275928	0.676	0.533	2.60084e-41	PECs_Wt1pos
Prelid1	1.20057e-45	0.27675	0.515	0.347	2.70393e-41	PECs_Wt1pos
Topors	1.31685e-45	0.294442	0.599	0.414	2.96581e-41	PECs_Wt1pos
Prmt1	1.43332e-45	0.278055	0.598	0.428	3.22812e-41	PECs_Wt1pos
Cct8	5.45592e-45	0.258469	0.728	0.609	1.22878e-40	PECs_Wt1pos
Tmem258	1.20099e-44	0.28074	0.704	0.574	2.70487e-40	PECs_Wt1pos
Sptan1	3.66974e-44	0.252004	0.951	0.897	8.26498e-40	PECs_Wt1pos
Tbca	9.40683e-44	0.274455	0.766	0.661	2.11861e-39	PECs_Wt1pos
Ldha	1.98129e-43	0.308363	0.749	0.673	4.46225e-39	PECs_Wt1pos
Meis2	7.11518e-43	0.287721	0.483	0.315	1.60248e-38	PECs_Wt1pos
Tbrg1	8.88649e-43	0.256431	0.474	0.297	2.00141e-38	PECs_Wt1pos
Snrpd3	1.01833e-42	0.251698	0.665	0.502	2.29349e-38	PECs_Wt1pos
Gpx4	1.4306e-42	0.264689	0.466	0.286	3.22199e-38	PECs_Wt1pos
Cdc42ep3	1.54125e-42	0.309103	0.319	0.171	3.47121e-38	PECs_Wt1pos
Rhbdf1	1.80868e-42	0.259343	0.452	0.279	4.07351e-38	PECs_Wt1pos
Pxn	2.23641e-42	0.260375	0.563	0.384	5.03685e-38	PECs_Wt1pos
Cbx1	4.45238e-42	0.275891	0.642	0.474	1.00276e-37	PECs_Wt1pos
Ssr2	5.71757e-42	0.267559	0.65	0.491	1.28771e-37	PECs_Wt1pos
Psip1	1.50571e-41	0.302687	0.556	0.388	3.39116e-37	PECs_Wt1pos
Max	1.80283e-41	0.367049	0.562	0.408	4.06034e-37	PECs_Wt1pos
Tspo	2.01514e-41	0.276449	0.654	0.508	4.5385e-37	PECs_Wt1pos
Marc2	2.45235e-41	0.30135	0.684	0.57	5.52318e-37	PECs_Wt1pos
Cct3	2.90643e-41	0.265716	0.595	0.441	6.54586e-37	PECs_Wt1pos
Tbl1xr1	3.05764e-41	0.250339	0.495	0.318	6.88643e-37	PECs_Wt1pos
Clmn	1.23582e-40	0.310014	0.547	0.386	2.78332e-36	PECs_Wt1pos
Ddx39b	1.26791e-40	0.268705	0.714	0.579	2.85559e-36	PECs_Wt1pos
Chd3	2.22223e-40	0.287159	0.68	0.526	5.00492e-36	PECs_Wt1pos
Rps27l	2.5068e-40	0.298357	0.613	0.473	5.64582e-36	PECs_Wt1pos
H6pd	4.15628e-40	0.30753	0.689	0.566	9.36077e-36	PECs_Wt1pos
Sesn3	4.39992e-40	0.299086	0.531	0.363	9.9095e-36	PECs_Wt1pos
Sall1	4.89365e-40	0.2568	0.422	0.255	1.10215e-35	PECs_Wt1pos
Col18a1	7.61237e-40	0.426345	0.861	0.852	1.71446e-35	PECs_Wt1pos
Cyp1b1	2.08019e-39	0.491036	0.691	0.555	4.68501e-35	PECs_Wt1pos
Suco	3.04176e-39	0.298256	0.646	0.504	6.85066e-35	PECs_Wt1pos
Acly	1.2273e-38	0.260273	0.545	0.382	2.76413e-34	PECs_Wt1pos
Cct5	2.40253e-38	0.251881	0.71	0.604	5.41098e-34	PECs_Wt1pos
Nrp1	2.47108e-38	0.452533	0.664	0.561	5.56536e-34	PECs_Wt1pos
Brip1os	4.11931e-38	0.272575	0.482	0.322	9.27752e-34	PECs_Wt1pos
Tcf7l2	4.69928e-38	0.304462	0.558	0.389	1.05837e-33	PECs_Wt1pos
Wwtr1	7.61882e-38	0.296551	0.8	0.709	1.71591e-33	PECs_Wt1pos
Sh3d19	8.56862e-38	0.292234	0.701	0.585	1.92982e-33	PECs_Wt1pos
H2afv	1.21014e-37	0.284361	0.658	0.517	2.72547e-33	PECs_Wt1pos
Nme1	1.366e-37	0.357583	0.712	0.638	3.07649e-33	PECs_Wt1pos
Eif4b	1.55718e-37	0.261198	0.766	0.683	3.50708e-33	PECs_Wt1pos
Ppia	2.22519e-37	0.256488	0.526	0.36	5.01157e-33	PECs_Wt1pos
Slc20a1	4.13367e-37	0.281786	0.41	0.253	9.30986e-33	PECs_Wt1pos
Scamp2	7.80593e-37	0.263053	0.653	0.508	1.75805e-32	PECs_Wt1pos
Gramd1b	1.41783e-36	0.255771	0.407	0.254	3.19324e-32	PECs_Wt1pos
Spcs3	2.09092e-36	0.299817	0.466	0.31	4.70917e-32	PECs_Wt1pos
Flrt1	6.34651e-36	0.328106	0.468	0.316	1.42936e-31	PECs_Wt1pos
B4galt1	2.18445e-35	0.338052	0.618	0.484	4.91982e-31	PECs_Wt1pos
Atp1b3	2.33128e-35	0.405488	0.858	0.806	5.25052e-31	PECs_Wt1pos
Lmna	2.22274e-34	0.327337	0.843	0.74	5.00607e-30	PECs_Wt1pos
Ikzf4	8.10692e-34	0.257022	0.201	0.098	1.82584e-29	PECs_Wt1pos
Tagln2	1.33291e-33	0.290849	0.895	0.861	3.00199e-29	PECs_Wt1pos
Map4k4	3.26517e-33	0.255698	0.715	0.58	7.35382e-29	PECs_Wt1pos
Smchd1	3.3354e-33	0.255143	0.528	0.373	7.51198e-29	PECs_Wt1pos
Pawr	4.97296e-33	0.280073	0.525	0.366	1.12001e-28	PECs_Wt1pos
Ranbp1	9.09266e-33	0.257836	0.549	0.4	2.04785e-28	PECs_Wt1pos
Reep3	1.05401e-32	0.281103	0.778	0.667	2.37384e-28	PECs_Wt1pos
Bcam	5.51117e-32	0.272199	0.887	0.81	1.24123e-27	PECs_Wt1pos
Peg3	1.62491e-31	0.251671	0.282	0.158	3.65963e-27	PECs_Wt1pos
Isyna1	1.86102e-31	0.273128	0.521	0.36	4.19139e-27	PECs_Wt1pos
1810058I24Rik	2.68233e-31	0.27058	0.663	0.548	6.04114e-27	PECs_Wt1pos
Phlda1	4.62787e-31	0.269061	0.497	0.345	1.04229e-26	PECs_Wt1pos
Rnh1	6.54431e-30	0.271717	0.56	0.429	1.47391e-25	PECs_Wt1pos
Mxra7	8.53304e-30	0.299747	0.585	0.441	1.92181e-25	PECs_Wt1pos
Ctsl	3.95746e-29	0.384362	0.968	0.916	8.91298e-25	PECs_Wt1pos
Pdlim5	1.58023e-28	0.310675	0.791	0.683	3.559e-24	PECs_Wt1pos
Pnrc1	1.83534e-28	0.258666	0.812	0.749	4.13355e-24	PECs_Wt1pos
Pla2g7	2.94961e-28	0.251473	0.191	0.096	6.64311e-24	PECs_Wt1pos
Phldb2	2.24431e-27	0.273906	0.74	0.632	5.05464e-23	PECs_Wt1pos
Oxr1	2.63069e-27	0.40336	0.598	0.49	5.92484e-23	PECs_Wt1pos
Phip	4.15406e-27	0.25167	0.626	0.475	9.35577e-23	PECs_Wt1pos
Tkfc	5.45537e-27	0.322465	0.345	0.226	1.22866e-22	PECs_Wt1pos
Map1b	3.14056e-25	0.463867	0.546	0.43	7.07317e-21	PECs_Wt1pos
F3	4.80628e-24	0.436065	0.522	0.416	1.08247e-19	PECs_Wt1pos
Tnfrsf12a	8.2891e-24	0.262908	0.7	0.63	1.86687e-19	PECs_Wt1pos
Ankrd1	1.52963e-23	0.629966	0.412	0.313	3.44504e-19	PECs_Wt1pos
Msi2	7.65881e-23	0.259163	0.805	0.717	1.72492e-18	PECs_Wt1pos
Aebp1	1.2397e-22	0.524817	0.68	0.627	2.79205e-18	PECs_Wt1pos
Tfpi	1.81214e-22	0.256481	0.433	0.306	4.0813e-18	PECs_Wt1pos
Cxcl12	1.85437e-22	0.791051	0.552	0.49	4.17642e-18	PECs_Wt1pos
Pianp	2.36403e-21	0.286814	0.53	0.416	5.32426e-17	PECs_Wt1pos
Atf3	6.02419e-21	0.264655	0.814	0.762	1.35677e-16	PECs_Wt1pos
Gpc3	5.94799e-19	0.256004	0.719	0.611	1.33961e-14	PECs_Wt1pos
Txnip	1.44888e-17	0.305556	0.732	0.672	3.26316e-13	PECs_Wt1pos
Fstl1	7.43526e-11	0.340468	0.637	0.658	1.67457e-06	PECs_Wt1pos
Pdzd2	6.07938e-10	0.315533	0.286	0.228	1.3692e-05	PECs_Wt1pos
Mmp2	6.25817e-08	0.29679	0.226	0.177	0.00140946	PECs_Wt1pos
Col1a2	0.000478667	0.501319	0.396	0.39	1	PECs_Wt1pos
Fgl2	0.00221697	0.297906	0.239	0.301	1	PECs_Wt1pos
Timp3	0.0084503	0.257779	0.789	0.825	1	PECs_Wt1pos
